# Supplementary material for: DNA methylation changes that precede onset of dysplasia in advanced sessile serrated adenomas
Source: Clin Epigenetics. 2019 Jun 14;11:90. doi: 10.1186/s13148-019-0691-4 (PMC6570920; doi:10.1186/s13148-019-0691-4)
Supplement: Supplementary file 4 — Supplementary Table 3. Genes with at least one hypermethylated promoter island probe. (XLSX 670 kb) [file 13148_2019_691_MOESM4_ESM.xlsx]

## Sheet: Sheet1
Column 1	logFC	AveExpr	t	P.Value	adj.P.Val	B	CpG_chrm	CpG_beg	CpG_end	probe_strand	probeID	genesUniq	geneNames	transcriptTypes	transcriptIDs	distToTSS	CGI	CGIposition
cg21016956	1.49375	-0.829296	5.51856	3.68e-07	0.000787286	6.30271	chr18	34222454	34222456	-	cg21016956	NOL4;RP11-379L18.1;RP11-379L18.2	NOL4;NOL4;NOL4;NOL4;NOL4;NOL4;NOL4;NOL4;RP11-379L18.1;RP11-379L18.2	protein_coding;protein_coding;protein_coding;protein_coding;protein_coding;protein_coding;protein_coding;protein_coding;antisense;TEC	ENST00000261592.8;ENST00000538587.4;ENST00000586309.1;ENST00000586314.4;ENST00000587971.4;ENST00000589544.4;ENST00000590712.4;ENST00000591917.4;ENST00000587528.1;ENST00000623479.1	1097;-362;-165;-136;-131;1017;751;-344;-511;-851	CGI:chr18:34222394-34223828	Island
cg16916433	1.39249	-0.373788	4.73419	8.76e-06	0.00243107	3.40137	chr5	129460813	129460815	+	cg16916433	ADAMTS19-AS1;ADAMTS19	ADAMTS19;ADAMTS19;ADAMTS19;ADAMTS19-AS1	protein_coding;protein_coding;protein_coding;antisense	ENST00000274487.7;ENST00000502709.1;ENST00000505791.4;ENST00000502827.1	548;-863;532;-124	CGI:chr5:129459810-129461724	Island
cg07733457	1.36305	-2.68327	4.61515	1.39e-05	0.00295744	2.98164	chr17	5191869	5191871	-	cg07733457	ZNF594;RP11-333E1.1	RP11-333E1.1;RP11-333E1.1;ZNF594;ZNF594	antisense;antisense;protein_coding;protein_coding	ENST00000571689.1;ENST00000575601.4;ENST00000575779.1;ENST00000576772.1	-235;-215;14;-7	CGI:chr17:5191544-5192161	Island
cg20388206	1.29046	-1.52678	4.78616	7.15e-06	0.00224193	3.58645	chr18	34222519	34222521	-	cg20388206	NOL4;RP11-379L18.1;RP11-379L18.2	NOL4;NOL4;NOL4;NOL4;NOL4;NOL4;NOL4;NOL4;RP11-379L18.1;RP11-379L18.2	protein_coding;protein_coding;protein_coding;protein_coding;protein_coding;protein_coding;protein_coding;protein_coding;antisense;TEC	ENST00000261592.8;ENST00000538587.4;ENST00000586309.1;ENST00000586314.4;ENST00000587971.4;ENST00000589544.4;ENST00000590712.4;ENST00000591917.4;ENST00000587528.1;ENST00000623479.1	1032;-427;-230;-201;-196;952;686;-409;-446;-916	CGI:chr18:34222394-34223828	Island
cg08624472	1.25322	-5.66932	3.13917	0.00233412	0.0401974	-1.62766	chr7	99374228	99374230	-	cg08624472	ARPC1A;ARPC1B	ARPC1A;ARPC1B;ARPC1B;ARPC1B;ARPC1B;ARPC1B;ARPC1B;ARPC1B;ARPC1B;ARPC1B;ARPC1B;ARPC1B;ARPC1B;ARPC1B	protein_coding;protein_coding;protein_coding;protein_coding;protein_coding;protein_coding;protein_coding;protein_coding;protein_coding;protein_coding;protein_coding;protein_coding;protein_coding;protein_coding	ENST00000441989.5;ENST00000252725.8;ENST00000414376.4;ENST00000417330.4;ENST00000418347.5;ENST00000427217.4;ENST00000429246.4;ENST00000431816.4;ENST00000443222.4;ENST00000451682.4;ENST00000455009.4;ENST00000458033.4;ENST00000484375.4;ENST00000484600.5	48330;-447;-31;-502;-501;-502;-502;-502;-21;-502;-479;-502;-479;-502	CGI:chr7:99374026-99375547	Island
cg08326075	1.25178	0.593596	4.60137	1.46e-05	0.00303269	2.93345	chr15	91099772	91099774	+	cg08326075	SV2B	SV2B;SV2B;SV2B	protein_coding;protein_coding;protein_coding	ENST00000394232.4;ENST00000545111.5;ENST00000557410.4	-513;-178;-543	CGI:chr15:91099678-91100472	Island
cg16552945	1.23353	-2.96796	4.11316	9.02e-05	0.00708262	1.28245	chr16	280731	280733	+	cg16552945	ARHGDIG	ARHGDIG;ARHGDIG;ARHGDIG;ARHGDIG;ARHGDIG;ARHGDIG	protein_coding;protein_coding;protein_coding;protein_coding;protein_coding;protein_coding	ENST00000219409.6;ENST00000412541.4;ENST00000414650.1;ENST00000435035.4;ENST00000447871.4;ENST00000477621.1	125;12004;-124;12004;281;-351	CGI:chr16:280060-280994	Island
cg14933485	1.20044	-0.557724	5.42012	5.54e-07	0.000872787	5.92699	chr11	101129704	101129706	-	cg14933485	PGR	PGR;PGR;PGR;PGR;PGR;PGR;PGR;PGR	protein_coding;protein_coding;protein_coding;protein_coding;protein_coding;protein_coding;protein_coding;protein_coding	ENST00000263463.8;ENST00000325455.8;ENST00000526300.4;ENST00000528960.4;ENST00000534013.4;ENST00000534780.4;ENST00000617858.3;ENST00000619228.1	-634;820;-634;-634;23;-634;109;109	CGI:chr11:101129215-101129706	Island
cg06520273	1.19827	-2.60699	4.37283	3.48e-05	0.00447835	2.14654	chr3	180679537	180679539	-	cg06520273	CCDC39;CCDC39-AS1	CCDC39;CCDC39;CCDC39;CCDC39-AS1	protein_coding;protein_coding;protein_coding;antisense	ENST00000442201.5;ENST00000471307.5;ENST00000476379.4;ENST00000495357.1	-37;191396;58337;-547	CGI:chr3:180679316-180680089	Island
cg07352001	1.19768	-4.43216	3.90015	0.000192249	0.0103827	0.599317	chr10	43648996	43648998	+	cg07352001	ZNF32-AS3;ZNF32	ZNF32;ZNF32;ZNF32-AS3	protein_coding;protein_coding;antisense	ENST00000374433.5;ENST00000395797.1;ENST00000458063.1	-140;-292;20179	CGI:chr10:43648408-43649250	Island
cg24713878	1.19593	-1.88471	3.17913	0.00206504	0.0375689	-1.51972	chr17	3696186	3696188	+	cg24713878	P2RX5;P2RX5-TAX1BP3	P2RX5;P2RX5;P2RX5;P2RX5;P2RX5;P2RX5;P2RX5-TAX1BP3	protein_coding;protein_coding;protein_coding;protein_coding;protein_coding;protein_coding;protein_coding	ENST00000225328.8;ENST00000345901.6;ENST00000547178.4;ENST00000547933.1;ENST00000551178.4;ENST00000552276.4;ENST00000550383.1	218;30;-90;54;-153;-90;8	CGI:chr17:3695758-3696257	Island
cg27331401	1.19474	-4.71814	3.46737	0.000829074	0.0227634	-0.710536	chr3	36993715	36993717	-	cg27331401	EPM2AIP1;MLH1	EPM2AIP1;EPM2AIP1;EPM2AIP1;MLH1;MLH1;MLH1;MLH1;MLH1;MLH1;MLH1;MLH1;MLH1;MLH1;MLH1;MLH1;MLH1;MLH1;MLH1;MLH1;MLH1	protein_coding;protein_coding;protein_coding;protein_coding;protein_coding;protein_coding;protein_coding;protein_coding;protein_coding;protein_coding;protein_coding;protein_coding;protein_coding;protein_coding;protein_coding;protein_coding;protein_coding;protein_coding;protein_coding;protein_coding	ENST00000322716.7;ENST00000623924.1;ENST00000624586.1;ENST00000231790.5;ENST00000429117.4;ENST00000432299.4;ENST00000435176.4;ENST00000441265.4;ENST00000442249.4;ENST00000454028.4;ENST00000455445.5;ENST00000456676.5;ENST00000457004.4;ENST00000458205.5;ENST00000466900.4;ENST00000476172.4;ENST00000485889.1;ENST00000492474.4;ENST00000536378.4;ENST00000539477.4	-547;-775;-1447;383;-111;191;-89;-89;182;181;-83;142;199;-61;-133;-62;-512;-111;365;-62	CGI:chr3:36992737-36993865	Island
cg15353810	1.19011	-2.4535	4.29712	4.61e-05	0.0051432	1.89118	chr16	19555227	19555229	-	cg15353810	C16orf62	C16orf62;C16orf62;C16orf62;C16orf62;C16orf62;C16orf62;C16orf62;C16orf62;C16orf62;C16orf62	protein_coding;protein_coding;protein_coding;protein_coding;protein_coding;protein_coding;protein_coding;protein_coding;protein_coding;protein_coding	ENST00000251143.8;ENST00000417362.5;ENST00000438132.6;ENST00000513947.7;ENST00000537186.5;ENST00000539322.4;ENST00000542263.4;ENST00000543460.1;ENST00000544670.4;ENST00000567245.4	-188;-493;-188;-499;-493;-188;-189;-493;-13;-499	CGI:chr16:19555164-19556066	Island
cg17210604	1.18099	-2.2271	3.29264	0.00145039	0.0310107	-1.20741	chr17	2054822	2054824	+	cg17210604	HIC1	HIC1;HIC1;HIC1;HIC1;HIC1;HIC1;HIC1	protein_coding;protein_coding;protein_coding;protein_coding;protein_coding;protein_coding;protein_coding	ENST00000322941.3;ENST00000399849.4;ENST00000571875.2;ENST00000571990.1;ENST00000574370.1;ENST00000576444.1;ENST00000619757.3	-1488;-277;607;607;668;-1397;-277	CGI:chr17:2049625-2059334	Island
cg03347044	1.17582	-0.0284678	3.49425	0.000759496	0.0216338	-0.632411	chr17	46978435	46978437	-	cg03347044	LRRC37A17P;RP11-156P1.2;RPRML	LRRC37A17P;RP11-156P1.2;RPRML	transcribed_unprocessed_pseudogene;protein_coding;protein_coding	ENST00000570478.4;ENST00000571841.1;ENST00000322329.4	-46;55302;813	CGI:chr17:46977951-46979472	Island
cg11224603	1.16399	-4.21219	4.37363	3.47e-05	0.00447445	2.14923	chr3	36993790	36993792	+	cg11224603	EPM2AIP1;MLH1	EPM2AIP1;EPM2AIP1;MLH1;MLH1;MLH1;MLH1;MLH1;MLH1;MLH1;MLH1;MLH1;MLH1;MLH1;MLH1;MLH1;MLH1;MLH1;MLH1;MLH1	protein_coding;protein_coding;protein_coding;protein_coding;protein_coding;protein_coding;protein_coding;protein_coding;protein_coding;protein_coding;protein_coding;protein_coding;protein_coding;protein_coding;protein_coding;protein_coding;protein_coding;protein_coding;protein_coding	ENST00000322716.7;ENST00000623924.1;ENST00000231790.5;ENST00000429117.4;ENST00000432299.4;ENST00000435176.4;ENST00000441265.4;ENST00000442249.4;ENST00000454028.4;ENST00000455445.5;ENST00000456676.5;ENST00000457004.4;ENST00000458205.5;ENST00000466900.4;ENST00000476172.4;ENST00000485889.1;ENST00000492474.4;ENST00000536378.4;ENST00000539477.4	-622;-850;458;-36;266;-14;-14;257;256;-8;217;274;14;-58;13;-437;-36;440;13	CGI:chr3:36992737-36993865	Island
cg22308600	1.16352	-1.11124	4.24716	5.54e-05	0.00563132	1.7242	chr18	34222510	34222512	-	cg22308600	NOL4;RP11-379L18.1;RP11-379L18.2	NOL4;NOL4;NOL4;NOL4;NOL4;NOL4;NOL4;NOL4;RP11-379L18.1;RP11-379L18.2	protein_coding;protein_coding;protein_coding;protein_coding;protein_coding;protein_coding;protein_coding;protein_coding;antisense;TEC	ENST00000261592.8;ENST00000538587.4;ENST00000586309.1;ENST00000586314.4;ENST00000587971.4;ENST00000589544.4;ENST00000590712.4;ENST00000591917.4;ENST00000587528.1;ENST00000623479.1	1041;-418;-221;-192;-187;961;695;-400;-455;-907	CGI:chr18:34222394-34223828	Island
cg22715021	1.15714	-2.06537	3.2187	0.00182738	0.035127	-1.41179	chr6	35776577	35776579	-	cg22715021	CLPSL2	CLPSL2;CLPSL2;CLPSL2;CLPSL2	protein_coding;protein_coding;protein_coding;protein_coding	ENST00000360454.5;ENST00000403376.3;ENST00000467122.1;ENST00000481904.4	-38;-42;-113;-17	CGI:chr6:35776448-35776785	Island
cg27586588	1.1549	-0.993369	3.02309	0.00331218	0.0487752	-1.9351	chr3	36993169	36993171	-	cg27586588	EPM2AIP1;MLH1	EPM2AIP1;EPM2AIP1;EPM2AIP1;MLH1;MLH1;MLH1;MLH1;MLH1;MLH1;MLH1;MLH1;MLH1;MLH1;MLH1;MLH1;MLH1;MLH1;MLH1;MLH1;MLH1	protein_coding;protein_coding;protein_coding;protein_coding;protein_coding;protein_coding;protein_coding;protein_coding;protein_coding;protein_coding;protein_coding;protein_coding;protein_coding;protein_coding;protein_coding;protein_coding;protein_coding;protein_coding;protein_coding;protein_coding	ENST00000322716.7;ENST00000623924.1;ENST00000624586.1;ENST00000231790.5;ENST00000429117.4;ENST00000432299.4;ENST00000435176.4;ENST00000441265.4;ENST00000442249.4;ENST00000454028.4;ENST00000455445.5;ENST00000456676.5;ENST00000457004.4;ENST00000458205.5;ENST00000466900.4;ENST00000476172.4;ENST00000485889.1;ENST00000492474.4;ENST00000536378.4;ENST00000539477.4	-1;-229;-901;-163;-657;-355;-635;-635;-364;-365;-629;-404;-347;-607;-679;-608;-1058;-657;-181;-608	CGI:chr3:36992737-36993865	Island
cg12609243	1.14846	-0.494721	4.79681	6.86e-06	0.00220828	3.62454	chr3	54121212	54121214	+	cg12609243	CACNA2D3	CACNA2D3;CACNA2D3;CACNA2D3	protein_coding;protein_coding;protein_coding	ENST00000288197.8;ENST00000415676.5;ENST00000474759.4	-1454;-1335;-1454	CGI:chr3:54121212-54122998	Island
cg11555122	1.14265	-4.01386	4.24548	5.57e-05	0.00564975	1.7186	chr17	5191939	5191941	-	cg11555122	ZNF594;RP11-333E1.1	RP11-333E1.1;RP11-333E1.1;ZNF594;ZNF594	antisense;antisense;protein_coding;protein_coding	ENST00000571689.1;ENST00000575601.4;ENST00000575779.1;ENST00000576772.1	-165;-145;-56;-77	CGI:chr17:5191544-5192161	Island
cg17047734	1.14179	-3.68188	3.71084	0.000369087	0.014741	0.0129906	chr17	5192159	5192161	+	cg17047734	ZNF594;RP11-333E1.1	RP11-333E1.1;RP11-333E1.1;ZNF594;ZNF594	antisense;antisense;protein_coding;protein_coding	ENST00000571689.1;ENST00000575601.4;ENST00000575779.1;ENST00000576772.1	55;75;-276;-297	CGI:chr17:5191544-5192161	Island
cg22624255	1.14179	-3.48535	4.50974	2.08e-05	0.00354663	2.61508	chr19	19668666	19668668	-	cg22624255	ZNF101	ZNF101;ZNF101;ZNF101;ZNF101;ZNF101	protein_coding;protein_coding;protein_coding;protein_coding;protein_coding	ENST00000318110.8;ENST00000415784.5;ENST00000444249.5;ENST00000541458.4;ENST00000592502.1	-130;-235;-185;-130;-188	CGI:chr19:19668666-19669337	Island
cg21806022	1.14045	-1.27565	3.55605	0.000619858	0.0193633	-0.451099	chr5	129460901	129460903	-	cg21806022	ADAMTS19-AS1;ADAMTS19	ADAMTS19;ADAMTS19;ADAMTS19;ADAMTS19-AS1	protein_coding;protein_coding;protein_coding;antisense	ENST00000274487.7;ENST00000502709.1;ENST00000505791.4;ENST00000502827.1	636;-775;620;-212	CGI:chr5:129459810-129461724	Island
cg02454595	1.13671	-1.79975	4.31294	4.34e-05	0.00498278	1.94429	chr15	45114335	45114337	-	cg02454595	DUOXA2;DUOX2	DUOX2;DUOX2;DUOX2;DUOXA2;DUOXA2;DUOXA2	protein_coding;protein_coding;protein_coding;protein_coding;protein_coding;protein_coding	ENST00000389039.9;ENST00000558383.1;ENST00000603300.1;ENST00000323030.5;ENST00000350243.9;ENST00000491993.2	9;-881;-174;14;9;-139	CGI:chr15:45114269-45114684	Island
cg11680300	1.1351	-1.32216	4.96582	3.52e-06	0.00169294	4.23472	chr7	69599185	69599187	+	cg11680300	AUTS2	AUTS2;AUTS2;AUTS2	protein_coding;protein_coding;protein_coding	ENST00000342771.7;ENST00000403018.2;ENST00000406775.5	-148;-426;266	CGI:chr7:69597388-69600051	Island
cg03045721	1.13508	-3.54511	3.74521	0.000328344	0.0138714	0.117948	chr17	5191941	5191943	-	cg03045721	ZNF594;RP11-333E1.1	RP11-333E1.1;RP11-333E1.1;ZNF594;ZNF594	antisense;antisense;protein_coding;protein_coding	ENST00000571689.1;ENST00000575601.4;ENST00000575779.1;ENST00000576772.1	-163;-143;-58;-79	CGI:chr17:5191544-5192161	Island
cg13823003	1.12558	-1.99954	3.70409	0.000377633	0.0149014	-0.00753945	chr17	74859925	74859927	-	cg13823003	GRIN2C	GRIN2C;GRIN2C;GRIN2C;GRIN2C;GRIN2C	protein_coding;protein_coding;protein_coding;protein_coding;protein_coding	ENST00000293190.8;ENST00000347612.4;ENST00000578159.1;ENST00000584176.1;ENST00000584496.1	-50;610;1579;-53;916	CGI:chr17:74859498-74861742	Island
cg09267324	1.12398	-0.660831	4.11154	9.07e-05	0.00710361	1.27717	chr17	62627272	62627274	-	cg09267324	CTD-3035K23.7;MRC2	CTD-3035K23.7;MRC2;MRC2	antisense;protein_coding;protein_coding	ENST00000611274.1;ENST00000303375.8;ENST00000584265.1	318;-129;-413	CGI:chr17:62627181-62628582	Island
cg17354190	1.12304	-2.53177	3.42038	0.000965377	0.0248079	-0.846041	chr17	74859940	74859942	-	cg17354190	GRIN2C	GRIN2C;GRIN2C;GRIN2C;GRIN2C;GRIN2C	protein_coding;protein_coding;protein_coding;protein_coding;protein_coding	ENST00000293190.8;ENST00000347612.4;ENST00000578159.1;ENST00000584176.1;ENST00000584496.1	-65;595;1564;-68;901	CGI:chr17:74859498-74861742	Island
cg20923245	1.11745	-0.246104	4.7256	9.06e-06	0.00246185	3.37086	chr12	104303640	104303642	+	cg20923245	EID3;TXNRD1	EID3;TXNRD1;TXNRD1;TXNRD1;TXNRD1;TXNRD1;TXNRD1;TXNRD1;TXNRD1;TXNRD1;TXNRD1;TXNRD1;TXNRD1;TXNRD1;TXNRD1;TXNRD1;TXNRD1;TXNRD1;TXNRD1;TXNRD1	protein_coding;protein_coding;protein_coding;protein_coding;protein_coding;protein_coding;protein_coding;protein_coding;protein_coding;protein_coding;protein_coding;protein_coding;protein_coding;protein_coding;protein_coding;protein_coding;protein_coding;protein_coding;protein_coding;protein_coding	ENST00000527879.1;ENST00000354940.9;ENST00000388854.6;ENST00000397736.5;ENST00000429002.5;ENST00000503506.5;ENST00000524698.4;ENST00000525566.4;ENST00000526266.4;ENST00000526390.4;ENST00000526580.4;ENST00000526691.4;ENST00000527335.4;ENST00000527688.4;ENST00000528079.5;ENST00000529546.4;ENST00000529751.1;ENST00000529784.4;ENST00000531689.4;ENST00000531691.4	-99;16958;16958;16958;87861;16958;16272;87861;17638;16650;16583;16759;14745;14922;16591;16618;16616;16318;16645;16715	CGI:chr12:104303570-104304206	Island
cg11913652	1.11684	-0.367623	3.19868	0.00194426	0.0362971	-1.46654	chr1	109740330	109740332	+	cg11913652	GSTM3;GSTM5;RP4-735C1.4	GSTM3;GSTM3;GSTM3;GSTM3;GSTM3;GSTM5;RP4-735C1.4	protein_coding;protein_coding;protein_coding;protein_coding;protein_coding;protein_coding;antisense	ENST00000256594.6;ENST00000361066.5;ENST00000486823.4;ENST00000488824.1;ENST00000540225.2;ENST00000429410.2;ENST00000431955.1	186;708;-3;-29;-26;28063;14510	CGI:chr1:109739729-109740684	Island
cg01466017	1.11399	-0.267919	3.90461	0.000189268	0.010289	0.613393	chr10	17454720	17454722	-	cg01466017	ST8SIA6	ST8SIA6	protein_coding	ENST00000377602.4	-390	CGI:chr10:17453408-17454722	Island
cg11708297	1.11042	-1.95295	4.25174	5.45e-05	0.00559125	1.73946	chr15	45114444	45114446	-	cg11708297	DUOXA2;DUOX2	DUOX2;DUOX2;DUOX2;DUOXA2;DUOXA2;DUOXA2	protein_coding;protein_coding;protein_coding;protein_coding;protein_coding;protein_coding	ENST00000389039.9;ENST00000558383.1;ENST00000603300.1;ENST00000323030.5;ENST00000350243.9;ENST00000491993.2	-100;-990;-283;123;118;-30	CGI:chr15:45114269-45114684	Island
cg14785615	1.10577	-2.05798	3.20497	0.00190682	0.0359527	-1.44937	chr7	87475914	87475916	-	cg14785615	ABCB4	ABCB4;ABCB4;ABCB4;ABCB4;ABCB4;ABCB4	protein_coding;protein_coding;protein_coding;protein_coding;protein_coding;protein_coding	ENST00000265723.7;ENST00000358400.6;ENST00000359206.6;ENST00000417608.1;ENST00000453593.4;ENST00000473795.1	-175;-211;-255;4521;-449;-442	CGI:chr7:87475407-87475989	Island
cg05470309	1.10143	-0.710218	4.20336	6.5e-05	0.00606566	1.57882	chr5	129460805	129460807	+	cg05470309	ADAMTS19-AS1;ADAMTS19	ADAMTS19;ADAMTS19;ADAMTS19;ADAMTS19-AS1	protein_coding;protein_coding;protein_coding;antisense	ENST00000274487.7;ENST00000502709.1;ENST00000505791.4;ENST00000502827.1	540;-871;524;-116	CGI:chr5:129459810-129461724	Island
cg08611239	1.10061	-3.63074	3.3554	0.00118893	0.0277949	-1.03114	chr12	51424930	51424932	+	cg08611239	RP11-607P23.1;SLC4A8	RP11-607P23.1;SLC4A8;SLC4A8;SLC4A8;SLC4A8;SLC4A8;SLC4A8;SLC4A8;SLC4A8;SLC4A8;SLC4A8	antisense;protein_coding;protein_coding;protein_coding;protein_coding;protein_coding;protein_coding;protein_coding;protein_coding;protein_coding;protein_coding	ENST00000604939.1;ENST00000319957.9;ENST00000358657.6;ENST00000453097.5;ENST00000514353.6;ENST00000535225.5;ENST00000546497.1;ENST00000547697.5;ENST00000548352.4;ENST00000548811.4;ENST00000604314.4	-319;-43;33613;159;-187;33613;-4;33194;4830;62;21767	CGI:chr12:51424676-51425382	Island
cg15967130	1.09644	-4.08763	3.29075	0.00145906	0.0311104	-1.21269	chr19	10416736	10416738	-	cg15967130	PDE4A;CDC37	CDC37;PDE4A	protein_coding;protein_coding	ENST00000593124.1;ENST00000592685.4	3385;-37	CGI:chr19:10416306-10416970	Island
cg03497419	1.09018	-0.227658	3.09293	0.00268603	0.0434718	-1.75121	chr3	36993162	36993164	-	cg03497419	EPM2AIP1;MLH1	EPM2AIP1;EPM2AIP1;EPM2AIP1;MLH1;MLH1;MLH1;MLH1;MLH1;MLH1;MLH1;MLH1;MLH1;MLH1;MLH1;MLH1;MLH1;MLH1;MLH1;MLH1;MLH1	protein_coding;protein_coding;protein_coding;protein_coding;protein_coding;protein_coding;protein_coding;protein_coding;protein_coding;protein_coding;protein_coding;protein_coding;protein_coding;protein_coding;protein_coding;protein_coding;protein_coding;protein_coding;protein_coding;protein_coding	ENST00000322716.7;ENST00000623924.1;ENST00000624586.1;ENST00000231790.5;ENST00000429117.4;ENST00000432299.4;ENST00000435176.4;ENST00000441265.4;ENST00000442249.4;ENST00000454028.4;ENST00000455445.5;ENST00000456676.5;ENST00000457004.4;ENST00000458205.5;ENST00000466900.4;ENST00000476172.4;ENST00000485889.1;ENST00000492474.4;ENST00000536378.4;ENST00000539477.4	6;-222;-894;-170;-664;-362;-642;-642;-371;-372;-636;-411;-354;-614;-686;-615;-1065;-664;-188;-615	CGI:chr3:36992737-36993865	Island
cg05017379	1.08993	-1.41901	3.67569	0.000415702	0.0156995	-0.0936396	chr17	44385565	44385567	+	cg05017379	ITGA2B	ITGA2B;ITGA2B;ITGA2B;ITGA2B;ITGA2B;ITGA2B;ITGA2B	protein_coding;protein_coding;protein_coding;protein_coding;protein_coding;protein_coding;protein_coding	ENST00000262407.5;ENST00000589645.4;ENST00000591990.4;ENST00000592075.4;ENST00000592226.4;ENST00000592253.4;ENST00000592944.1	3940;-202;-370;-363;-363;-224;244	CGI:chr17:44385380-44386211	Island
cg26910092	1.08857	-1.77689	3.83477	0.000241349	0.0117484	0.394563	chr2	215435875	215435877	-	cg26910092	AC012462.1;FN1	AC012462.1;FN1;FN1;FN1;FN1;FN1;FN1;FN1;FN1;FN1;FN1;FN1	antisense;protein_coding;protein_coding;protein_coding;protein_coding;protein_coding;protein_coding;protein_coding;protein_coding;protein_coding;protein_coding;protein_coding	ENST00000412951.1;ENST00000323926.9;ENST00000336916.7;ENST00000354785.7;ENST00000356005.7;ENST00000357867.7;ENST00000359671.4;ENST00000421182.4;ENST00000426059.1;ENST00000432072.5;ENST00000443816.4;ENST00000446046.4	-378;193;193;297;193;193;193;192;198;192;198;193	CGI:chr2:215435544-215436137	Island
cg12528637	1.08797	-2.44443	4.08023	0.000101552	0.00749344	1.17529	chr15	40695067	40695069	+	cg12528637	RAD51;RAD51-AS1	RAD51;RAD51;RAD51;RAD51;RAD51;RAD51;RAD51;RAD51;RAD51-AS1;RAD51-AS1;RAD51-AS1	protein_coding;protein_coding;protein_coding;protein_coding;protein_coding;protein_coding;protein_coding;protein_coding;processed_transcript;processed_transcript;processed_transcript	ENST00000267868.6;ENST00000382643.6;ENST00000423169.5;ENST00000525066.4;ENST00000526763.4;ENST00000527860.4;ENST00000532743.4;ENST00000557850.4;ENST00000499988.2;ENST00000526635.1;ENST00000533146.4	-93;-107;-62;-120;-396;293;-107;-105;40;31;29	CGI:chr15:40694673-40695574	Island
cg25614396	1.08788	1.93549	3.30548	0.00139286	0.0302817	-1.17155	chr16	88881430	88881432	-	cg25614396	RP11-830F9.5;CBFA2T3	CBFA2T3;CBFA2T3;CBFA2T3;CBFA2T3;CBFA2T3;CBFA2T3;RP11-830F9.5;RP11-830F9.5;RP11-830F9.5	protein_coding;protein_coding;protein_coding;protein_coding;protein_coding;protein_coding;antisense;antisense;antisense	ENST00000268679.7;ENST00000327483.8;ENST00000563856.1;ENST00000563920.1;ENST00000566868.1;ENST00000569464.4;ENST00000562405.1;ENST00000562574.1;ENST00000569249.1	95774;59768;-273;-1394;-117;60379;392;173;-25	CGI:chr16:88881305-88881607	Island
cg06188229	1.08749	-3.28455	3.67885	0.000411283	0.0155936	-0.0840627	chr1	226224116	226224118	+	cg06188229	MIXL1	MIXL1;MIXL1;MIXL1	protein_coding;protein_coding;protein_coding	ENST00000366810.5;ENST00000542034.4;ENST00000557734.1	498;498;-1387	CGI:chr1:226223306-226224179	Island
cg05919561	1.08538	-1.47427	3.75996	0.000312213	0.0134651	0.163177	chr1	83999466	83999468	+	cg05919561	TTLL7	TTLL7;TTLL7;TTLL7;TTLL7;TTLL7;TTLL7	protein_coding;protein_coding;protein_coding;protein_coding;protein_coding;protein_coding	ENST00000260505.11;ENST00000474957.4;ENST00000477524.4;ENST00000482783.1;ENST00000488014.4;ENST00000610996.1	-334;-316;-374;-441;-359;-316	CGI:chr1:83998540-83999549	Island
cg11389179	1.07935	-4.83293	4.03912	0.000117656	0.00807466	1.04228	chr10	45672378	45672380	+	cg11389179	ZFAND4	ZFAND4;ZFAND4;ZFAND4;ZFAND4;ZFAND4;ZFAND4;ZFAND4	protein_coding;protein_coding;protein_coding;protein_coding;protein_coding;protein_coding;protein_coding	ENST00000335258.8;ENST00000344646.8;ENST00000374366.6;ENST00000374371.5;ENST00000465407.4;ENST00000495747.4;ENST00000497028.4	402;-30;354;374;384;-103;384	CGI:chr10:45672229-45673194	Island
cg03701001	1.07683	-2.7901	3.28397	0.00149049	0.0314886	-1.23156	chr12	51424851	51424853	+	cg03701001	RP11-607P23.1;SLC4A8	RP11-607P23.1;SLC4A8;SLC4A8;SLC4A8;SLC4A8;SLC4A8;SLC4A8;SLC4A8;SLC4A8;SLC4A8;SLC4A8	antisense;protein_coding;protein_coding;protein_coding;protein_coding;protein_coding;protein_coding;protein_coding;protein_coding;protein_coding;protein_coding	ENST00000604939.1;ENST00000319957.9;ENST00000358657.6;ENST00000453097.5;ENST00000514353.6;ENST00000535225.5;ENST00000546497.1;ENST00000547697.5;ENST00000548352.4;ENST00000548811.4;ENST00000604314.4	-240;-122;33534;80;-266;33534;-83;33115;4751;-17;21688	CGI:chr12:51424676-51425382	Island
cg05115157	1.07485	-1.12608	3.23597	0.00173192	0.0341556	-1.36438	chr3	3798970	3798972	-	cg05115157	SUMF1;LRRN1	LRRN1;LRRN1;SUMF1;SUMF1;SUMF1;SUMF1	protein_coding;protein_coding;protein_coding;protein_coding;protein_coding;protein_coding	ENST00000319331.3;ENST00000472075.1;ENST00000448413.4;ENST00000469888.1;ENST00000470751.4;ENST00000484993.1	-467;-726;668291;926;1905;-756	CGI:chr3:3798829-3801088	Island
cg16782232	1.06969	-3.43409	4.12371	8.68e-05	0.00696291	1.31688	chr16	19555217	19555219	-	cg16782232	C16orf62	C16orf62;C16orf62;C16orf62;C16orf62;C16orf62;C16orf62;C16orf62;C16orf62;C16orf62;C16orf62	protein_coding;protein_coding;protein_coding;protein_coding;protein_coding;protein_coding;protein_coding;protein_coding;protein_coding;protein_coding	ENST00000251143.8;ENST00000417362.5;ENST00000438132.6;ENST00000513947.7;ENST00000537186.5;ENST00000539322.4;ENST00000542263.4;ENST00000543460.1;ENST00000544670.4;ENST00000567245.4	-198;-503;-198;-509;-503;-198;-199;-503;-23;-509	CGI:chr16:19555164-19556066	Island
cg10927841	1.06838	-3.63501	4.1301	8.49e-05	0.006892	1.33779	chr2	26184873	26184875	-	cg10927841	GAREML	GAREML;GAREML;GAREML	protein_coding;protein_coding;protein_coding	ENST00000401533.5;ENST00000407684.1;ENST00000496070.1	11782;4157;-359	CGI:chr2:26184553-26185384	Island
cg02053587	1.06708	-1.99273	3.11269	0.00252996	0.0421147	-1.69857	chr17	3696221	3696223	+	cg02053587	P2RX5;P2RX5-TAX1BP3	P2RX5;P2RX5;P2RX5;P2RX5;P2RX5;P2RX5;P2RX5-TAX1BP3	protein_coding;protein_coding;protein_coding;protein_coding;protein_coding;protein_coding;protein_coding	ENST00000225328.8;ENST00000345901.6;ENST00000547178.4;ENST00000547933.1;ENST00000551178.4;ENST00000552276.4;ENST00000550383.1	183;-5;-125;19;-188;-125;-27	CGI:chr17:3695758-3696257	Island
cg14422660	1.06233	-0.221863	4.81411	6.41e-06	0.0021624	3.68647	chr6	105180168	105180170	-	cg14422660	POPDC3	POPDC3;POPDC3	protein_coding;protein_coding	ENST00000254765.3;ENST00000474760.1	-308;-173	CGI:chr6:105179531-105180195	Island
cg21074433	1.06209	-4.03687	3.93949	0.000167468	0.00964645	0.723679	chr12	57633271	57633273	+	cg21074433	B4GALNT1	B4GALNT1;B4GALNT1;B4GALNT1;B4GALNT1;B4GALNT1;B4GALNT1;B4GALNT1;B4GALNT1;B4GALNT1;B4GALNT1;B4GALNT1;B4GALNT1;B4GALNT1	protein_coding;protein_coding;protein_coding;protein_coding;protein_coding;protein_coding;protein_coding;protein_coding;protein_coding;protein_coding;protein_coding;protein_coding;protein_coding	ENST00000341156.7;ENST00000418555.5;ENST00000449184.6;ENST00000548487.4;ENST00000548888.4;ENST00000550764.4;ENST00000550943.1;ENST00000551220.1;ENST00000551925.1;ENST00000552219.4;ENST00000552350.4;ENST00000552798.4;ENST00000553142.4	84;-624;-32;-328;-603;-69;-592;-66;-591;-622;-603;-616;-120	CGI:chr12:57631878-57633273	Island
cg17599990	1.06023	-2.24132	3.38326	0.00108771	0.0265129	-0.95212	chr2	42494383	42494385	+	cg17599990	KCNG3;MTA3	KCNG3;KCNG3;MTA3	protein_coding;protein_coding;protein_coding	ENST00000306078.1;ENST00000394973.4;ENST00000405592.4	-286;-406;-186	CGI:chr2:42492644-42495026	Island
cg02585886	1.05865	-4.41328	3.72452	0.000352332	0.0143839	0.054667	chr15	39921112	39921114	+	cg02585886	RP11-325N19.3;GPR176	GPR176;GPR176;GPR176;RP11-325N19.3;RP11-325N19.3	protein_coding;protein_coding;protein_coding;lincRNA;lincRNA	ENST00000299092.3;ENST00000558041.4;ENST00000561100.1;ENST00000499797.2;ENST00000558675.1	-887;-1161;-220;70;42	CGI:chr15:39919760-39921243	Island
cg00856839	1.05848	-3.13124	3.24139	0.00170295	0.03385	-1.34947	chr9	109780162	109780164	+	cg00856839	PALM2-AKAP2;PALM2	PALM2;PALM2;PALM2;PALM2-AKAP2;PALM2-AKAP2;PALM2-AKAP2	protein_coding;protein_coding;protein_coding;protein_coding;protein_coding;protein_coding	ENST00000314527.7;ENST00000374531.5;ENST00000483909.4;ENST00000302798.7;ENST00000374530.6;ENST00000413420.4	-277;139374;-241;-294;-147;-277	CGI:chr9:109780033-109780387	Island
cg15034135	1.05226	-0.791334	3.63893	0.000470398	0.01675	-0.204359	chr5	129460474	129460476	+	cg15034135	ADAMTS19-AS1;ADAMTS19	ADAMTS19;ADAMTS19;ADAMTS19;ADAMTS19-AS1	protein_coding;protein_coding;protein_coding;antisense	ENST00000274487.7;ENST00000502709.1;ENST00000505791.4;ENST00000502827.1	209;-1202;193;215	CGI:chr5:129459810-129461724	Island
cg09715738	1.04366	-1.46421	3.34896	0.00121359	0.0280963	-1.04936	chr11	110296830	110296832	+	cg09715738	RDX	RDX;RDX;RDX;RDX;RDX;RDX;RDX;RDX;RDX;RDX;RDX;RDX	protein_coding;protein_coding;protein_coding;protein_coding;protein_coding;protein_coding;protein_coding;protein_coding;protein_coding;protein_coding;protein_coding;protein_coding	ENST00000343115.7;ENST00000405097.4;ENST00000528498.4;ENST00000528556.4;ENST00000528900.4;ENST00000530131.4;ENST00000530301.4;ENST00000530749.4;ENST00000533678.1;ENST00000533991.1;ENST00000534683.1;ENST00000544551.4	-108;-118;-118;-233;-118;-216;-118;-118;-212;-190;-218;-118	CGI:chr11:110295839-110297034	Island
cg08310607	1.04357	-1.20619	3.81877	0.000255073	0.0120924	0.344821	chr5	129460727	129460729	-	cg08310607	ADAMTS19-AS1;ADAMTS19	ADAMTS19;ADAMTS19;ADAMTS19;ADAMTS19-AS1	protein_coding;protein_coding;protein_coding;antisense	ENST00000274487.7;ENST00000502709.1;ENST00000505791.4;ENST00000502827.1	462;-949;446;-38	CGI:chr5:129459810-129461724	Island
cg00277891	1.04212	-3.51466	3.17638	0.00208259	0.0377435	-1.52718	chr12	51424959	51424961	+	cg00277891	RP11-607P23.1;SLC4A8	RP11-607P23.1;SLC4A8;SLC4A8;SLC4A8;SLC4A8;SLC4A8;SLC4A8;SLC4A8;SLC4A8;SLC4A8;SLC4A8	antisense;protein_coding;protein_coding;protein_coding;protein_coding;protein_coding;protein_coding;protein_coding;protein_coding;protein_coding;protein_coding	ENST00000604939.1;ENST00000319957.9;ENST00000358657.6;ENST00000453097.5;ENST00000514353.6;ENST00000535225.5;ENST00000546497.1;ENST00000547697.5;ENST00000548352.4;ENST00000548811.4;ENST00000604314.4	-348;-14;33642;188;-158;33642;25;33223;4859;91;21796	CGI:chr12:51424676-51425382	Island
cg09263118	1.0365	-0.678024	4.3565	3.7e-05	0.00459031	2.09121	chr19	11420625	11420627	+	cg09263118	CCDC151;RGL3	CCDC151;CCDC151;CCDC151;CCDC151;RGL3;RGL3;RGL3;RGL3;RGL3;RGL3;RGL3;RGL3;RGL3	protein_coding;protein_coding;protein_coding;protein_coding;protein_coding;protein_coding;protein_coding;protein_coding;protein_coding;protein_coding;protein_coding;protein_coding;protein_coding	ENST00000356392.7;ENST00000586836.4;ENST00000591179.4;ENST00000591345.4;ENST00000380456.6;ENST00000393423.6;ENST00000453604.5;ENST00000561570.1;ENST00000562663.4;ENST00000563726.4;ENST00000567080.1;ENST00000568420.1;ENST00000569439.4	14479;15157;14496;14553;-1283;-1297;-1311;-1308;-1352;-1315;-1311;-1320;-1308	CGI:chr19:11420610-11420922	Island
cg18750433	1.03293	-0.0264041	4.50904	2.08e-05	0.00355069	2.61268	chr15	91099805	91099807	+	cg18750433	SV2B	SV2B;SV2B;SV2B	protein_coding;protein_coding;protein_coding	ENST00000394232.4;ENST00000545111.5;ENST00000557410.4	-480;-145;-510	CGI:chr15:91099678-91100472	Island
cg25742540	1.02977	0.355441	4.0982	9.52e-05	0.00728394	1.2337	chr15	91099769	91099771	+	cg25742540	SV2B	SV2B;SV2B;SV2B	protein_coding;protein_coding;protein_coding	ENST00000394232.4;ENST00000545111.5;ENST00000557410.4	-516;-181;-546	CGI:chr15:91099678-91100472	Island
cg00893636	1.02895	-3.92921	3.36533	0.00115189	0.0273286	-1.00304	chr3	36993348	36993350	-	cg00893636	EPM2AIP1;MLH1	EPM2AIP1;EPM2AIP1;EPM2AIP1;MLH1;MLH1;MLH1;MLH1;MLH1;MLH1;MLH1;MLH1;MLH1;MLH1;MLH1;MLH1;MLH1;MLH1;MLH1;MLH1;MLH1	protein_coding;protein_coding;protein_coding;protein_coding;protein_coding;protein_coding;protein_coding;protein_coding;protein_coding;protein_coding;protein_coding;protein_coding;protein_coding;protein_coding;protein_coding;protein_coding;protein_coding;protein_coding;protein_coding;protein_coding	ENST00000322716.7;ENST00000623924.1;ENST00000624586.1;ENST00000231790.5;ENST00000429117.4;ENST00000432299.4;ENST00000435176.4;ENST00000441265.4;ENST00000442249.4;ENST00000454028.4;ENST00000455445.5;ENST00000456676.5;ENST00000457004.4;ENST00000458205.5;ENST00000466900.4;ENST00000476172.4;ENST00000485889.1;ENST00000492474.4;ENST00000536378.4;ENST00000539477.4	-180;-408;-1080;16;-478;-176;-456;-456;-185;-186;-450;-225;-168;-428;-500;-429;-879;-478;-2;-429	CGI:chr3:36992737-36993865	Island
cg03519133	1.02767	-0.480788	3.91918	0.000179854	0.0100156	0.659364	chr5	76084195	76084197	-	cg03519133	SV2C;CTC-235G5.3	CTC-235G5.3;SV2C;SV2C	lincRNA;protein_coding;protein_coding	ENST00000503652.1;ENST00000322285.7;ENST00000502798.5	-9;781;1023	CGI:chr5:76083149-76084971	Island
cg25808577	1.02474	-1.83721	4.77799	7.38e-06	0.00228153	3.5573	chr6	34465923	34465925	-	cg25808577	PACSIN1	PACSIN1;PACSIN1;PACSIN1	protein_coding;protein_coding;protein_coding	ENST00000244458.5;ENST00000374043.5;ENST00000620693.3	-216;-216;-138	CGI:chr6:34465634-34466594	Island
cg19523213	1.02452	-2.39095	3.71267	0.000366796	0.0147018	0.0185754	chr12	21775038	21775040	-	cg19523213	KCNJ8	KCNJ8;KCNJ8	protein_coding;protein_coding	ENST00000240662.2;ENST00000537950.1	-217;543	CGI:chr12:21774490-21775057	Island
cg09849405	1.02342	0.366532	3.79604	0.000275865	0.0126012	0.274373	chr16	66579051	66579053	-	cg09849405	CMTM1;CKLF-CMTM1;CMTM2	CKLF-CMTM1;CKLF-CMTM1;CKLF-CMTM1;CKLF-CMTM1;CMTM1;CMTM1;CMTM1;CMTM1;CMTM1;CMTM1;CMTM1;CMTM1;CMTM1;CMTM1;CMTM1;CMTM1;CMTM1;CMTM1;CMTM1;CMTM1;CMTM1;CMTM1;CMTM1;CMTM1;CMTM2;CMTM2;CMTM2	protein_coding;protein_coding;protein_coding;protein_coding;protein_coding;protein_coding;protein_coding;protein_coding;protein_coding;protein_coding;protein_coding;protein_coding;protein_coding;protein_coding;protein_coding;protein_coding;protein_coding;protein_coding;protein_coding;protein_coding;protein_coding;protein_coding;protein_coding;protein_coding;protein_coding;protein_coding;protein_c…	ENST00000527729.4;ENST00000529718.1;ENST00000615332.3;ENST00000616804.3;ENST00000328020.9;ENST00000332695.10;ENST00000333001.9;ENST00000336328.9;ENST00000379500.5;ENST00000457188.5;ENST00000465057.4;ENST00000479381.4;ENST00000528324.4;ENST00000528441.1;ENST00000528484.4;ENST00000529386.4;ENST00000529506.4;ENST00000530141.4;ENST00000531885.4;ENST00000533078.4;ENST00000533666.4;ENST00000533915.4;EN…	26438;15923;26488;26488;12537;12658;12658;12658;12604;12658;12304;12304;12658;12304;12658;12658;12658;12304;12658;12658;12658;12658;12620;12304;-406;-397;-409	CGI:chr16:66578846-66579509	Island
cg12929567	1.02152	-2.27179	3.48079	0.000793615	0.0222012	-0.671585	chr11	64292121	64292123	+	cg12929567	RP11-783K16.10;KCNK4	KCNK4;KCNK4;KCNK4;KCNK4;KCNK4;KCNK4;KCNK4;KCNK4;KCNK4;RP11-783K16.10	protein_coding;protein_coding;protein_coding;protein_coding;protein_coding;protein_coding;protein_coding;protein_coding;protein_coding;processed_transcript	ENST00000394525.5;ENST00000422670.5;ENST00000453423.4;ENST00000538767.1;ENST00000538846.1;ENST00000539216.1;ENST00000539651.1;ENST00000541349.4;ENST00000545838.1;ENST00000539086.4	111;712;701;796;819;-538;417;389;379;399	CGI:chr11:64291336-64292646	Island
cg27661128	1.0215	-3.79513	3.17865	0.0020681	0.0375901	-1.52102	chr1	226548708	226548710	+	cg27661128	C1orf95	C1orf95;C1orf95	protein_coding;protein_coding	ENST00000366788.6;ENST00000366789.5	-92;-92	CGI:chr1:226548679-226549711	Island
cg16709874	1.01787	-2.03482	6.02106	4.34e-08	0.000381798	8.26349	chr1	211259939	211259941	-	cg16709874	RCOR3	RCOR3;RCOR3;RCOR3;RCOR3;RCOR3;RCOR3;RCOR3;RCOR3;RCOR3;RCOR3	protein_coding;protein_coding;protein_coding;protein_coding;protein_coding;protein_coding;protein_coding;protein_coding;protein_coding;protein_coding	ENST00000367005.7;ENST00000367006.7;ENST00000419091.5;ENST00000452621.5;ENST00000472734.1;ENST00000528408.4;ENST00000528926.4;ENST00000529572.4;ENST00000533469.4;ENST00000534478.4	-36;660;506;551;333;386;543;-8;1531;1562	CGI:chr1:211258763-211260792	Island
cg21080140	1.01634	-0.139194	3.77084	0.000300791	0.0131892	0.19665	chr6	69867166	69867168	+	cg21080140	COL19A1	COL19A1;COL19A1;COL19A1	protein_coding;protein_coding;protein_coding	ENST00000476656.1;ENST00000478620.2;ENST00000620364.3	-383;-250;595	CGI:chr6:69867082-69867680	Island
cg22667178	1.01184	-2.0363	3.72485	0.000351934	0.014378	0.0556819	chr13	44373839	44373841	+	cg22667178	SERP2	SERP2;SERP2;SERP2	protein_coding;protein_coding;protein_coding	ENST00000379179.6;ENST00000474333.4;ENST00000493476.1	-3;174;-43	CGI:chr13:44373235-44374307	Island
cg03591594	1.0117	-1.51764	3.29042	0.00146055	0.0311243	-1.21359	chr9	2621917	2621919	-	cg03591594	VLDLR-AS1;VLDLR	VLDLR;VLDLR;VLDLR;VLDLR-AS1;VLDLR-AS1;VLDLR-AS1	protein_coding;protein_coding;protein_coding;antisense;antisense;antisense	ENST00000382096.4;ENST00000382099.2;ENST00000382100.6;ENST00000416826.5;ENST00000453601.4;ENST00000599229.2	-58;-183;83;-504;456;21442	CGI:chr9:2621308-2623685	Island
cg07917620	1.01128	-0.00125156	3.82629	0.000248531	0.0119437	0.368187	chr9	34590287	34590289	-	cg07917620	CNTFR	CNTFR;CNTFR;CNTFR;CNTFR	protein_coding;protein_coding;protein_coding;protein_coding	ENST00000351266.7;ENST00000378980.6;ENST00000417345.2;ENST00000610543.3	-581;-550;-164;-147	CGI:chr9:34589123-34591980	Island
cg01786994	1.00993	-1.30062	3.81148	0.000261575	0.0122546	0.322188	chr15	78264602	78264604	+	cg01786994	DNAJA4;RP11-762H8.3	DNAJA4;DNAJA4;DNAJA4;DNAJA4;DNAJA4;DNAJA4;DNAJA4;DNAJA4;RP11-762H8.3;RP11-762H8.3	protein_coding;protein_coding;protein_coding;protein_coding;protein_coding;protein_coding;protein_coding;protein_coding;antisense;antisense	ENST00000343789.6;ENST00000394852.6;ENST00000394855.6;ENST00000423642.4;ENST00000440911.5;ENST00000483802.5;ENST00000489435.2;ENST00000542636.1;ENST00000558971.1;ENST00000559954.1	40;28;516;40;58;40;457;-7;-446;-615	CGI:chr15:78264063-78265200	Island
cg14889768	1.00842	-1.55284	4.57361	1.63e-05	0.00318309	2.83661	chr6	146543392	146543394	-	cg14889768	RAB32	RAB32	protein_coding	ENST00000367495.3	-301	CGI:chr6:146543383-146544290	Island
cg05662892	1.00505	-1.19144	3.18338	0.00203822	0.0372911	-1.50819	chr9	91950510	91950512	-	cg05662892	ROR2	ROR2;ROR2	protein_coding;protein_coding	ENST00000375708.3;ENST00000476440.1	-348;-604	CGI:chr9:91948835-91950793	Island
cg15014975	1.00432	0.874921	4.16013	7.61e-05	0.00654569	1.43626	chr1	24931055	24931057	+	cg15014975	RUNX3	RUNX3;RUNX3;RUNX3;RUNX3	protein_coding;protein_coding;protein_coding;protein_coding	ENST00000308873.9;ENST00000338888.3;ENST00000399916.4;ENST00000479341.1	-1178;33929;33955;34066	CGI:chr1:24929036-24932514	Island
cg15110223	1.00301	-3.17904	3.06537	0.0029187	0.0455152	-1.82418	chr15	56465150	56465152	-	cg15110223	MNS1	MNS1;MNS1	protein_coding;protein_coding	ENST00000260453.3;ENST00000558694.1	-13;-65	CGI:chr15:56464981-56465185	Island
cg27152280	1.0009	-0.875627	3.91742	0.000180964	0.0100472	0.653818	chr5	140043491	140043493	+	cg27152280	NRG2	NRG2;NRG2;NRG2;NRG2;NRG2;NRG2	protein_coding;protein_coding;protein_coding;protein_coding;protein_coding;protein_coding	ENST00000289409.7;ENST00000289422.10;ENST00000358522.6;ENST00000361474.4;ENST00000378238.5;ENST00000541337.4	-422;-344;-422;-197;-422;-192	CGI:chr5:140042491-140043565	Island
cg20776240	1.0003	-1.68846	3.30076	0.00141376	0.0305496	-1.18475	chr5	129461613	129461615	-	cg20776240	ADAMTS19-AS1;ADAMTS19	ADAMTS19;ADAMTS19;ADAMTS19;ADAMTS19-AS1	protein_coding;protein_coding;protein_coding;antisense	ENST00000274487.7;ENST00000502709.1;ENST00000505791.4;ENST00000502827.1	1348;-63;1332;-924	CGI:chr5:129459810-129461724	Island
cg22578125	0.995642	-1.77302	3.85469	0.000225247	0.0113233	0.456687	chr7	134127277	134127279	-	cg22578125	LRGUK	LRGUK;LRGUK	protein_coding;protein_coding	ENST00000285928.2;ENST00000473068.1	-22;-81	CGI:chr7:134127252-134127480	Island
cg21294440	0.99493	-2.53696	3.12262	0.00245479	0.0413809	-1.67204	chr3	128489186	128489188	-	cg21294440	GATA2;GATA2-AS1	GATA2;GATA2;GATA2;GATA2;GATA2;GATA2-AS1;GATA2-AS1;GATA2-AS1	protein_coding;protein_coding;protein_coding;protein_coding;protein_coding;antisense;antisense;antisense	ENST00000341105.5;ENST00000430265.5;ENST00000487848.4;ENST00000492608.1;ENST00000498200.1;ENST00000464242.1;ENST00000468377.1;ENST00000473958.1	3999;-1270;-656;1462;3987;-26;-46;-71	CGI:chr3:128486652-128493431	Island
cg13323701	0.992329	-1.4622	3.73805	0.000336462	0.0140333	0.0960271	chr6	117907344	117907346	-	cg13323701	SLC35F1	SLC35F1	protein_coding	ENST00000360388.7	-182	CGI:chr6:117906879-117908648	Island
cg02789965	0.991056	-1.3815	4.10306	9.36e-05	0.0072115	1.2495	chr19	1524449	1524451	+	cg02789965	PLK5	PLK5;PLK5	protein_coding;protein_coding	ENST00000334770.7;ENST00000454744.5	-510;375	CGI:chr19:1523706-1524566	Island
cg00281842	0.989755	0.359619	3.60922	0.000519549	0.0176337	-0.293296	chr5	141475994	141475996	-	cg00281842	PCDHGB5;PCDHGA6;PCDHGA12;PCDHGB6;PCDHGA7;PCDHGB7;PCDHGA8;PCDHGA9;PCDHGA1;PCDHGB1;PCDHGA2;PCDHGB2;PCDHGA3;PCDHGB3;PCDHGA4;PCDHGA10;PCDHGC3;PCDHGB4;PCDHGA5;PCDHGA11	PCDHGA1;PCDHGA10;PCDHGA11;PCDHGA11;PCDHGA12;PCDHGA2;PCDHGA3;PCDHGA3;PCDHGA4;PCDHGA5;PCDHGA6;PCDHGA7;PCDHGA8;PCDHGA9;PCDHGB1;PCDHGB2;PCDHGB3;PCDHGB4;PCDHGB5;PCDHGB6;PCDHGB7;PCDHGC3;PCDHGC3;PCDHGC3;PCDHGC3;PCDHGC3;PCDHGC3;PCDHGC3	protein_coding;protein_coding;protein_coding;protein_coding;protein_coding;protein_coding;protein_coding;protein_coding;protein_coding;protein_coding;protein_coding;protein_coding;protein_coding;protein_coding;protein_coding;protein_coding;protein_coding;protein_coding;protein_coding;protein_coding;protein_coding;protein_coding;protein_coding;protein_coding;protein_coding;protein_coding;protein_c…	ENST00000517417.2;ENST00000398610.2;ENST00000398587.5;ENST00000518882.2;ENST00000252085.3;ENST00000394576.2;ENST00000253812.7;ENST00000612467.1;ENST00000571252.2;ENST00000518069.1;ENST00000517434.2;ENST00000518325.1;ENST00000398604.2;ENST00000573521.1;ENST00000523390.1;ENST00000522605.1;ENST00000576222.1;ENST00000519479.1;ENST00000617380.1;ENST00000520790.1;ENST00000398594.3;ENST00000308177.4;ENS…	145309;62818;54799;54766;45376;137022;132126;131960;120969;111663;102080;93094;83180;73041;125733;115858;105730;88109;77866;67791;58303;-9;47;-2;-7;14;-5;-10	CGI:chr5:141475819-141477053	Island
cg00877887	0.988108	-1.13208	4.06655	0.00010666	0.00769467	1.13093	chr15	45114455	45114457	-	cg00877887	DUOXA2;DUOX2	DUOX2;DUOX2;DUOX2;DUOXA2;DUOXA2;DUOXA2	protein_coding;protein_coding;protein_coding;protein_coding;protein_coding;protein_coding	ENST00000389039.9;ENST00000558383.1;ENST00000603300.1;ENST00000323030.5;ENST00000350243.9;ENST00000491993.2	-111;-1001;-294;134;129;-19	CGI:chr15:45114269-45114684	Island
cg07139265	0.987669	-1.82916	3.65169	0.000450678	0.016378	-0.166012	chr5	10442128	10442130	-	cg07139265	ROPN1L-AS1;ROPN1L	ROPN1L;ROPN1L;ROPN1L;ROPN1L;ROPN1L;ROPN1L-AS1	protein_coding;protein_coding;protein_coding;protein_coding;protein_coding;antisense	ENST00000274134.4;ENST00000503804.4;ENST00000510520.4;ENST00000512022.1;ENST00000515762.4;ENST00000513037.1	252;604;252;47;174;-336	CGI:chr5:10441493-10442400	Island
cg11525479	0.987249	-2.41476	4.06013	0.000109142	0.00778432	1.11014	chr15	88256291	88256293	-	cg11525479	NTRK3;NTRK3-AS1	NTRK3;NTRK3;NTRK3;NTRK3;NTRK3;NTRK3;NTRK3;NTRK3;NTRK3;NTRK3;NTRK3;NTRK3-AS1	protein_coding;protein_coding;protein_coding;protein_coding;protein_coding;protein_coding;protein_coding;protein_coding;protein_coding;protein_coding;protein_coding;lincRNA	ENST00000317501.6;ENST00000355254.5;ENST00000357724.5;ENST00000360948.5;ENST00000394480.5;ENST00000540489.5;ENST00000557856.4;ENST00000558676.4;ENST00000559067.1;ENST00000626019.1;ENST00000629765.1;ENST00000569588.1	-132;440;440;440;456;440;-114;-112;477;-138;-122;3561	CGI:chr15:88256291-88257786	Island
cg02080228	0.986824	-0.58403	3.59631	0.000542373	0.018045	-0.33175	chr1	99970380	99970382	+	cg02080228	SLC35A3;RP5-884G6.2	RP5-884G6.2;SLC35A3;SLC35A3;SLC35A3;SLC35A3;SLC35A3;SLC35A3	antisense;protein_coding;protein_coding;protein_coding;protein_coding;protein_coding;protein_coding	ENST00000454219.1;ENST00000370153.4;ENST00000370155.6;ENST00000427993.5;ENST00000465289.4;ENST00000532693.4;ENST00000533028.4	-516;-56;591;401;591;-73;-56	CGI:chr1:99969741-99970514	Island
cg02550961	0.986093	-0.589875	3.84644	0.000231784	0.0115027	0.430945	chr15	45114667	45114669	-	cg02550961	DUOXA2;DUOX2	DUOX2;DUOX2;DUOX2;DUOXA2;DUOXA2;DUOXA2	protein_coding;protein_coding;protein_coding;protein_coding;protein_coding;protein_coding	ENST00000389039.9;ENST00000558383.1;ENST00000603300.1;ENST00000323030.5;ENST00000350243.9;ENST00000491993.2	-323;-1213;-506;346;341;193	CGI:chr15:45114269-45114684	Island
cg08538468	0.982077	-1.07947	3.16499	0.00215678	0.0384596	-1.55804	chr9	17579029	17579031	-	cg08538468	SH3GL2	SH3GL2;SH3GL2	protein_coding;protein_coding	ENST00000380607.4;ENST00000467085.1	-94;-53	CGI:chr9:17578723-17579806	Island
cg13405293	0.98197	-1.82771	4.04322	0.000115944	0.00801689	1.05552	chr2	171522458	171522460	-	cg13405293	CYBRD1	CYBRD1;CYBRD1;CYBRD1;CYBRD1;CYBRD1;CYBRD1;CYBRD1	protein_coding;protein_coding;protein_coding;protein_coding;protein_coding;protein_coding;protein_coding	ENST00000321348.7;ENST00000375252.3;ENST00000409484.4;ENST00000445146.1;ENST00000468308.1;ENST00000474182.1;ENST00000494587.1	110;-19;211;-621;110;-52;-53	CGI:chr2:171522312-171523679	Island
cg05801882	0.981071	-3.33936	3.52798	0.000679965	0.0203897	-0.533736	chr20	31870711	31870713	+	cg05801882	DUSP15;TTLL9	DUSP15;DUSP15;DUSP15;DUSP15;DUSP15;DUSP15;DUSP15;DUSP15;DUSP15;TTLL9;TTLL9;TTLL9;TTLL9;TTLL9	protein_coding;protein_coding;protein_coding;protein_coding;protein_coding;protein_coding;protein_coding;protein_coding;protein_coding;protein_coding;protein_coding;protein_coding;protein_coding;protein_coding	ENST00000278979.6;ENST00000339738.8;ENST00000375966.7;ENST00000398083.4;ENST00000398084.5;ENST00000428829.1;ENST00000459848.4;ENST00000486996.4;ENST00000493115.1;ENST00000310998.7;ENST00000375921.5;ENST00000375922.7;ENST00000375938.7;ENST00000535842.4	-47;36;-82;-713;-431;-139;-510;-486;-210;-48;0;-48;9;-416	CGI:chr20:31870104-31870909	Island
cg26944382	0.979155	-0.976685	3.77195	0.000299657	0.0131569	0.200043	chr18	34222504	34222506	-	cg26944382	NOL4;RP11-379L18.1;RP11-379L18.2	NOL4;NOL4;NOL4;NOL4;NOL4;NOL4;NOL4;NOL4;RP11-379L18.1;RP11-379L18.2	protein_coding;protein_coding;protein_coding;protein_coding;protein_coding;protein_coding;protein_coding;protein_coding;antisense;TEC	ENST00000261592.8;ENST00000538587.4;ENST00000586309.1;ENST00000586314.4;ENST00000587971.4;ENST00000589544.4;ENST00000590712.4;ENST00000591917.4;ENST00000587528.1;ENST00000623479.1	1047;-412;-215;-186;-181;967;701;-394;-461;-901	CGI:chr18:34222394-34223828	Island
cg24914404	0.976181	-3.48473	3.11067	0.00254552	0.0422512	-1.70397	chr17	5191965	5191967	-	cg24914404	ZNF594;RP11-333E1.1	RP11-333E1.1;RP11-333E1.1;ZNF594;ZNF594	antisense;antisense;protein_coding;protein_coding	ENST00000571689.1;ENST00000575601.4;ENST00000575779.1;ENST00000576772.1	-139;-119;-82;-103	CGI:chr17:5191544-5192161	Island
cg03048083	0.97603	-0.309115	3.0601	0.00296527	0.0459089	-1.83808	chr17	45262129	45262131	+	cg03048083	SPATA32;MAP3K14-AS1	MAP3K14-AS1;MAP3K14-AS1;MAP3K14-AS1;MAP3K14-AS1;MAP3K14-AS1;MAP3K14-AS1;MAP3K14-AS1;MAP3K14-AS1;MAP3K14-AS1;MAP3K14-AS1;SPATA32;SPATA32;SPATA32	antisense;antisense;antisense;antisense;antisense;antisense;antisense;antisense;antisense;antisense;protein_coding;protein_coding;protein_coding	ENST00000585346.4;ENST00000585351.1;ENST00000585780.4;ENST00000586450.4;ENST00000588160.1;ENST00000588504.4;ENST00000588698.4;ENST00000590100.4;ENST00000591263.4;ENST00000592422.4;ENST00000331780.4;ENST00000586359.1;ENST00000588866.4	14175;-62;352;49;7105;14193;14164;14193;14204;14175;-17;-35;-39	CGI:chr17:45261757-45262465	Island
cg27364077	0.973696	-0.44823	3.83338	0.000242517	0.0117825	0.390219	chr5	180619303	180619305	+	cg27364077	FLT4	FLT4;FLT4;FLT4;FLT4;FLT4;FLT4;FLT4	protein_coding;protein_coding;protein_coding;protein_coding;protein_coding;protein_coding;protein_coding	ENST00000261937.9;ENST00000393347.6;ENST00000502649.4;ENST00000507059.4;ENST00000512795.1;ENST00000514810.1;ENST00000619105.3	30321;30321;30297;10035;66;-166;30321	CGI:chr5:180618789-180621897	Island
cg25837710	0.973612	-5.76426	3.6344	0.000477605	0.0168764	-0.21797	chr3	36993728	36993730	-	cg25837710	EPM2AIP1;MLH1	EPM2AIP1;EPM2AIP1;EPM2AIP1;MLH1;MLH1;MLH1;MLH1;MLH1;MLH1;MLH1;MLH1;MLH1;MLH1;MLH1;MLH1;MLH1;MLH1;MLH1;MLH1;MLH1	protein_coding;protein_coding;protein_coding;protein_coding;protein_coding;protein_coding;protein_coding;protein_coding;protein_coding;protein_coding;protein_coding;protein_coding;protein_coding;protein_coding;protein_coding;protein_coding;protein_coding;protein_coding;protein_coding;protein_coding	ENST00000322716.7;ENST00000623924.1;ENST00000624586.1;ENST00000231790.5;ENST00000429117.4;ENST00000432299.4;ENST00000435176.4;ENST00000441265.4;ENST00000442249.4;ENST00000454028.4;ENST00000455445.5;ENST00000456676.5;ENST00000457004.4;ENST00000458205.5;ENST00000466900.4;ENST00000476172.4;ENST00000485889.1;ENST00000492474.4;ENST00000536378.4;ENST00000539477.4	-560;-788;-1460;396;-98;204;-76;-76;195;194;-70;155;212;-48;-120;-49;-499;-98;378;-49	CGI:chr3:36992737-36993865	Island
cg17217295	0.97217	-1.44471	3.15465	0.00222619	0.0391397	-1.58596	chr17	44385589	44385591	+	cg17217295	ITGA2B	ITGA2B;ITGA2B;ITGA2B;ITGA2B;ITGA2B;ITGA2B;ITGA2B	protein_coding;protein_coding;protein_coding;protein_coding;protein_coding;protein_coding;protein_coding	ENST00000262407.5;ENST00000589645.4;ENST00000591990.4;ENST00000592075.4;ENST00000592226.4;ENST00000592253.4;ENST00000592944.1	3916;-226;-394;-387;-387;-248;220	CGI:chr17:44385380-44386211	Island
cg20405174	0.96826	-2.35195	4.10887	9.16e-05	0.00713417	1.26843	chr6	34465935	34465937	-	cg20405174	PACSIN1	PACSIN1;PACSIN1;PACSIN1	protein_coding;protein_coding;protein_coding	ENST00000244458.5;ENST00000374043.5;ENST00000620693.3	-204;-204;-126	CGI:chr6:34465634-34466594	Island
cg15424250	0.968178	0.0437691	4.72721	9e-06	0.00245733	3.37658	chr7	29990191	29990193	-	cg15424250	SCRN1;AC007285.6	AC007285.6;AC007285.6;SCRN1;SCRN1;SCRN1;SCRN1;SCRN1;SCRN1;SCRN1	antisense;antisense;protein_coding;protein_coding;protein_coding;protein_coding;protein_coding;protein_coding;protein_coding	ENST00000419103.1;ENST00000422239.4;ENST00000242059.8;ENST00000409570.2;ENST00000421434.4;ENST00000425819.5;ENST00000426154.4;ENST00000434476.5;ENST00000494620.1	1591;1591;-393;-461;14;-479;-73;98;-119	CGI:chr7:29988902-29990206	Island
cg17203313	0.967094	-3.07883	4.08305	0.000100531	0.00745749	1.18443	chr17	44830568	44830570	+	cg17203313	GJC1	GJC1;GJC1;GJC1;GJC1;GJC1	protein_coding;protein_coding;protein_coding;protein_coding;protein_coding	ENST00000426548.4;ENST00000586267.1;ENST00000590758.2;ENST00000591424.4;ENST00000592524.4	243;-874;245;248;-337	CGI:chr17:44829442-44830693	Island
cg15496005	0.966751	-1.72114	3.1947	0.00196829	0.0365668	-1.47738	chr11	110296836	110296838	+	cg15496005	RDX	RDX;RDX;RDX;RDX;RDX;RDX;RDX;RDX;RDX;RDX;RDX;RDX	protein_coding;protein_coding;protein_coding;protein_coding;protein_coding;protein_coding;protein_coding;protein_coding;protein_coding;protein_coding;protein_coding;protein_coding	ENST00000343115.7;ENST00000405097.4;ENST00000528498.4;ENST00000528556.4;ENST00000528900.4;ENST00000530131.4;ENST00000530301.4;ENST00000530749.4;ENST00000533678.1;ENST00000533991.1;ENST00000534683.1;ENST00000544551.4	-114;-124;-124;-239;-124;-222;-124;-124;-218;-196;-224;-124	CGI:chr11:110295839-110297034	Island
cg16278107	0.964748	0.583506	3.71639	0.000362191	0.0145978	0.029907	chr11	73342794	73342796	+	cg16278107	ARHGEF17	ARHGEF17;ARHGEF17;ARHGEF17	protein_coding;protein_coding;protein_coding	ENST00000263674.3;ENST00000536170.1;ENST00000544519.1	34505;-202;31229	CGI:chr11:73342603-73343257	Island
cg06590608	0.962869	-4.59789	4.5242	1.97e-05	0.00346115	2.66508	chr3	36993736	36993738	-	cg06590608	EPM2AIP1;MLH1	EPM2AIP1;EPM2AIP1;EPM2AIP1;MLH1;MLH1;MLH1;MLH1;MLH1;MLH1;MLH1;MLH1;MLH1;MLH1;MLH1;MLH1;MLH1;MLH1;MLH1;MLH1;MLH1	protein_coding;protein_coding;protein_coding;protein_coding;protein_coding;protein_coding;protein_coding;protein_coding;protein_coding;protein_coding;protein_coding;protein_coding;protein_coding;protein_coding;protein_coding;protein_coding;protein_coding;protein_coding;protein_coding;protein_coding	ENST00000322716.7;ENST00000623924.1;ENST00000624586.1;ENST00000231790.5;ENST00000429117.4;ENST00000432299.4;ENST00000435176.4;ENST00000441265.4;ENST00000442249.4;ENST00000454028.4;ENST00000455445.5;ENST00000456676.5;ENST00000457004.4;ENST00000458205.5;ENST00000466900.4;ENST00000476172.4;ENST00000485889.1;ENST00000492474.4;ENST00000536378.4;ENST00000539477.4	-568;-796;-1468;404;-90;212;-68;-68;203;202;-62;163;220;-40;-112;-41;-491;-90;386;-41	CGI:chr3:36992737-36993865	Island
cg10073723	0.962685	-0.95156	3.63057	0.000483765	0.0169761	-0.229441	chr7	33904600	33904602	+	cg10073723	BMPER	BMPER;BMPER;BMPER;BMPER;BMPER	protein_coding;protein_coding;protein_coding;protein_coding;protein_coding	ENST00000297161.5;ENST00000436222.4;ENST00000444773.1;ENST00000448280.4;ENST00000496609.1	-311;-933;-939;-311;-903	CGI:chr7:33904053-33905897	Island
cg08565139	0.962342	-1.44956	3.53803	0.000657835	0.020005	-0.504201	chr3	160225229	160225231	+	cg08565139	IL12A-AS1;C3orf80	C3orf80;C3orf80;C3orf80;IL12A-AS1	protein_coding;protein_coding;protein_coding;antisense	ENST00000326474.3;ENST00000490320.2;ENST00000610477.1;ENST00000486168.1	-407;-568;-613;70	CGI:chr3:160225129-160226644	Island
cg18948967	0.961642	-3.90794	4.24258	5.63e-05	0.00566789	1.70896	chr14	51652378	51652380	+	cg18948967	FRMD6;FRMD6-AS1	FRMD6;FRMD6;FRMD6;FRMD6;FRMD6;FRMD6-AS1	protein_coding;protein_coding;protein_coding;protein_coding;protein_coding;antisense	ENST00000344768.8;ENST00000356218.7;ENST00000395718.5;ENST00000554778.1;ENST00000556137.4;ENST00000617151.1	431;163241;520;398;163278;-634	CGI:chr14:51651257-51652770	Island
cg22498996	0.961572	-1.30895	3.0309	0.00323594	0.0481751	-1.91469	chr3	148697836	148697838	-	cg22498996	AGTR1	AGTR1;AGTR1;AGTR1;AGTR1	protein_coding;protein_coding;protein_coding;protein_coding	ENST00000349243.6;ENST00000404754.2;ENST00000475166.4;ENST00000497524.4	-35;-82;-339;52	CGI:chr3:148697655-148698145	Island
cg15527835	0.960061	1.5888	3.24152	0.00170224	0.0338386	-1.3491	chr16	88881444	88881446	-	cg15527835	RP11-830F9.5;CBFA2T3	CBFA2T3;CBFA2T3;CBFA2T3;CBFA2T3;CBFA2T3;CBFA2T3;RP11-830F9.5;RP11-830F9.5;RP11-830F9.5	protein_coding;protein_coding;protein_coding;protein_coding;protein_coding;protein_coding;antisense;antisense;antisense	ENST00000268679.7;ENST00000327483.8;ENST00000563856.1;ENST00000563920.1;ENST00000566868.1;ENST00000569464.4;ENST00000562405.1;ENST00000562574.1;ENST00000569249.1	95760;59754;-287;-1408;-131;60365;406;187;-11	CGI:chr16:88881305-88881607	Island
cg09647147	0.959377	-0.20027	4.98249	3.29e-06	0.00165449	4.29551	chr10	49762528	49762530	-	cg09647147	OGDHL	OGDHL;OGDHL;OGDHL	protein_coding;protein_coding;protein_coding	ENST00000374103.7;ENST00000419399.3;ENST00000432695.2	-205;-149;-149	CGI:chr10:49761612-49762559	Island
cg02357389	0.958562	-3.0232	4.98831	3.22e-06	0.00163419	4.31679	chr12	82358382	82358384	-	cg02357389	CCDC59;METTL25	CCDC59;CCDC59;CCDC59;CCDC59;CCDC59;CCDC59;METTL25;METTL25;METTL25;METTL25;METTL25;METTL25	protein_coding;protein_coding;protein_coding;protein_coding;protein_coding;protein_coding;protein_coding;protein_coding;protein_coding;protein_coding;protein_coding;protein_coding	ENST00000256151.7;ENST00000547758.1;ENST00000548126.1;ENST00000552377.4;ENST00000552412.1;ENST00000552606.1;ENST00000248306.6;ENST00000547357.4;ENST00000547985.1;ENST00000548200.4;ENST00000548569.4;ENST00000550058.1	406;423;404;14;-90;27;-115;-147;-147;-158;-146;-512	CGI:chr12:82358225-82358967	Island
cg14773260	0.958111	-0.60478	3.55549	0.000621018	0.019384	-0.452768	chr5	76715497	76715499	-	cg14773260	F2R;CTD-2384B11.2	CTD-2384B11.2;F2R;F2R	antisense;protein_coding;protein_coding	ENST00000507514.1;ENST00000319211.4;ENST00000505600.1	718;-546;-702	CGI:chr5:76715295-76716467	Island
cg17621259	0.956173	-4.78326	3.23005	0.00176412	0.0344846	-1.38066	chr3	36993676	36993678	-	cg17621259	EPM2AIP1;MLH1	EPM2AIP1;EPM2AIP1;EPM2AIP1;MLH1;MLH1;MLH1;MLH1;MLH1;MLH1;MLH1;MLH1;MLH1;MLH1;MLH1;MLH1;MLH1;MLH1;MLH1;MLH1;MLH1	protein_coding;protein_coding;protein_coding;protein_coding;protein_coding;protein_coding;protein_coding;protein_coding;protein_coding;protein_coding;protein_coding;protein_coding;protein_coding;protein_coding;protein_coding;protein_coding;protein_coding;protein_coding;protein_coding;protein_coding	ENST00000322716.7;ENST00000623924.1;ENST00000624586.1;ENST00000231790.5;ENST00000429117.4;ENST00000432299.4;ENST00000435176.4;ENST00000441265.4;ENST00000442249.4;ENST00000454028.4;ENST00000455445.5;ENST00000456676.5;ENST00000457004.4;ENST00000458205.5;ENST00000466900.4;ENST00000476172.4;ENST00000485889.1;ENST00000492474.4;ENST00000536378.4;ENST00000539477.4	-508;-736;-1408;344;-150;152;-128;-128;143;142;-122;103;160;-100;-172;-101;-551;-150;326;-101	CGI:chr3:36992737-36993865	Island
cg05338745	0.9556	-3.63502	3.85322	0.000226397	0.0113533	0.452107	chr12	82358408	82358410	-	cg05338745	CCDC59;METTL25	CCDC59;CCDC59;CCDC59;CCDC59;CCDC59;CCDC59;METTL25;METTL25;METTL25;METTL25;METTL25;METTL25	protein_coding;protein_coding;protein_coding;protein_coding;protein_coding;protein_coding;protein_coding;protein_coding;protein_coding;protein_coding;protein_coding;protein_coding	ENST00000256151.7;ENST00000547758.1;ENST00000548126.1;ENST00000552377.4;ENST00000552412.1;ENST00000552606.1;ENST00000248306.6;ENST00000547357.4;ENST00000547985.1;ENST00000548200.4;ENST00000548569.4;ENST00000550058.1	380;397;378;-12;-116;1;-89;-121;-121;-132;-120;-486	CGI:chr12:82358225-82358967	Island
cg19613432	0.955409	-0.441248	4.57706	1.61e-05	0.00315932	2.84861	chr2	118848574	118848576	-	cg19613432	EN1	EN1	protein_coding	ENST00000295206.6	-896	CGI:chr2:118848462-118848737	Island
cg06460587	0.954019	-0.908681	3.07671	0.00282075	0.0446694	-1.79421	chr6	31683152	31683154	+	cg06460587	LY6G5C	LY6G5C;LY6G5C;LY6G5C	protein_coding;protein_coding;protein_coding	ENST00000375863.6;ENST00000461572.1;ENST00000467098.1	888;-1192;888	CGI:chr6:31682871-31683515	Island
cg25258747	0.953451	-1.22799	4.55965	1.72e-05	0.00324685	2.78804	chr9	79570798	79570800	+	cg25258747	TLE4	TLE4;TLE4;TLE4	protein_coding;protein_coding;protein_coding	ENST00000376544.6;ENST00000376552.5;ENST00000461758.5	-975;-975;-1143	CGI:chr9:79570564-79573645	Island
cg04357541	0.953354	-1.02751	3.61705	0.000506134	0.0174045	-0.269893	chr9	132410173	132410175	+	cg04357541	C9orf171	C9orf171;C9orf171;C9orf171	protein_coding;protein_coding;protein_coding	ENST00000343036.5;ENST00000393215.6;ENST00000393216.2	-51;130;-55	CGI:chr9:132409923-132410579	Island
cg25616680	0.951345	-0.973912	3.72576	0.000350838	0.014353	0.0584796	chr6	4775041	4775043	+	cg25616680	RP3-430A16.1;CDYL	CDYL;CDYL;CDYL;CDYL;CDYL;CDYL;RP3-430A16.1	protein_coding;protein_coding;protein_coding;protein_coding;protein_coding;protein_coding;antisense	ENST00000328908.8;ENST00000397588.6;ENST00000440139.4;ENST00000472453.4;ENST00000483019.1;ENST00000491864.1;ENST00000436283.1	68882;-1394;2070;-1401;2000;59200;367	CGI:chr6:4774897-4776695	Island
cg02989971	0.951191	-3.30819	3.31807	0.00133854	0.0296209	-1.13629	chr11	77994985	77994987	+	cg02989971	INTS4	INTS4;INTS4;INTS4;INTS4;INTS4;INTS4	protein_coding;protein_coding;protein_coding;protein_coding;protein_coding;protein_coding	ENST00000433818.5;ENST00000524766.4;ENST00000527522.1;ENST00000529807.4;ENST00000534064.4;ENST00000534408.4	-314;-320;-315;-319;-307;-332	CGI:chr11:77994554-77994989	Island
cg22557662	0.947277	0.891944	3.78103	0.000290468	0.0129379	0.228022	chr19	38256733	38256735	+	cg22557662	SPINT2;PPP1R14A	PPP1R14A;PPP1R14A;PPP1R14A;PPP1R14A;SPINT2	protein_coding;protein_coding;protein_coding;protein_coding;protein_coding	ENST00000301242.7;ENST00000347262.7;ENST00000591291.4;ENST00000591585.1;ENST00000590510.4	-142;-201;-361;-201;12698	CGI:chr19:38255998-38256739	Island
cg08863844	0.945994	-0.552276	3.99445	0.000137924	0.0087268	0.89876	chr17	62627181	62627183	+	cg08863844	CTD-3035K23.7;MRC2	CTD-3035K23.7;MRC2;MRC2	antisense;protein_coding;protein_coding	ENST00000611274.1;ENST00000303375.8;ENST00000584265.1	409;-220;-504	CGI:chr17:62627181-62628582	Island
cg25952573	0.944545	-2.27767	3.22898	0.00177	0.0345463	-1.3836	chr7	87475919	87475921	-	cg25952573	ABCB4	ABCB4;ABCB4;ABCB4;ABCB4;ABCB4;ABCB4	protein_coding;protein_coding;protein_coding;protein_coding;protein_coding;protein_coding	ENST00000265723.7;ENST00000358400.6;ENST00000359206.6;ENST00000417608.1;ENST00000453593.4;ENST00000473795.1	-180;-216;-260;4516;-454;-447	CGI:chr7:87475407-87475989	Island
cg20098887	0.944234	-1.22213	4.02675	0.00012296	0.00825436	1.00245	chr6	146543383	146543385	-	cg20098887	RAB32	RAB32	protein_coding	ENST00000367495.3	-310	CGI:chr6:146543383-146544290	Island
cg00514407	0.94382	-1.87789	3.5122	0.000716137	0.0209713	-0.579984	chr2	224039908	224039910	+	cg00514407	SERPINE2	SERPINE2;SERPINE2;SERPINE2;SERPINE2;SERPINE2	protein_coding;protein_coding;protein_coding;protein_coding;protein_coding	ENST00000258405.7;ENST00000409304.4;ENST00000447280.5;ENST00000454956.1;ENST00000489065.1	-589;-620;-1104;-590;-618	CGI:chr2:224038504-224040018	Island
cg12790037	0.943005	-3.72442	4.08054	0.000101441	0.00748898	1.17628	chr3	36993625	36993627	-	cg12790037	EPM2AIP1;MLH1	EPM2AIP1;EPM2AIP1;EPM2AIP1;MLH1;MLH1;MLH1;MLH1;MLH1;MLH1;MLH1;MLH1;MLH1;MLH1;MLH1;MLH1;MLH1;MLH1;MLH1;MLH1;MLH1	protein_coding;protein_coding;protein_coding;protein_coding;protein_coding;protein_coding;protein_coding;protein_coding;protein_coding;protein_coding;protein_coding;protein_coding;protein_coding;protein_coding;protein_coding;protein_coding;protein_coding;protein_coding;protein_coding;protein_coding	ENST00000322716.7;ENST00000623924.1;ENST00000624586.1;ENST00000231790.5;ENST00000429117.4;ENST00000432299.4;ENST00000435176.4;ENST00000441265.4;ENST00000442249.4;ENST00000454028.4;ENST00000455445.5;ENST00000456676.5;ENST00000457004.4;ENST00000458205.5;ENST00000466900.4;ENST00000476172.4;ENST00000485889.1;ENST00000492474.4;ENST00000536378.4;ENST00000539477.4	-457;-685;-1357;293;-201;101;-179;-179;92;91;-173;52;109;-151;-223;-152;-602;-201;275;-152	CGI:chr3:36992737-36993865	Island
cg22212691	0.942243	-0.930038	3.90246	0.000190699	0.0103289	0.606608	chr2	219553145	219553147	+	cg22212691	OBSL1	OBSL1;OBSL1;OBSL1;OBSL1;OBSL1	protein_coding;protein_coding;protein_coding;protein_coding;protein_coding	ENST00000373876.4;ENST00000404537.4;ENST00000462534.4;ENST00000465149.1;ENST00000489804.4	18096;18144;-756;17594;-431	CGI:chr2:219552141-219553147	Island
cg25026237	0.941095	-2.40075	3.99945	0.000135499	0.00865055	0.914771	chr6	4775403	4775405	+	cg25026237	RP3-430A16.1;CDYL	CDYL;CDYL;CDYL;CDYL;CDYL;CDYL;RP3-430A16.1	protein_coding;protein_coding;protein_coding;protein_coding;protein_coding;protein_coding;antisense	ENST00000328908.8;ENST00000397588.6;ENST00000440139.4;ENST00000472453.4;ENST00000483019.1;ENST00000491864.1;ENST00000436283.1	69244;-1032;2432;-1039;2362;59562;5	CGI:chr6:4774897-4776695	Island
cg10043101	0.940714	-1.77135	4.82314	6.19e-06	0.0021325	3.71885	chr17	7650821	7650823	+	cg10043101	ATP1B2	ATP1B2;ATP1B2	protein_coding;protein_coding	ENST00000250111.7;ENST00000577026.4	-291;4194	CGI:chr17:7650821-7652020	Island
cg23358710	0.939617	-0.641986	3.62094	0.000499609	0.0172786	-0.258282	chr17	62627298	62627300	-	cg23358710	CTD-3035K23.7;MRC2	CTD-3035K23.7;MRC2;MRC2	antisense;protein_coding;protein_coding	ENST00000611274.1;ENST00000303375.8;ENST00000584265.1	292;-103;-387	CGI:chr17:62627181-62628582	Island
cg00444847	0.938379	-0.246873	3.48044	0.000794515	0.0222117	-0.672595	chr6	34466011	34466013	-	cg00444847	PACSIN1	PACSIN1;PACSIN1;PACSIN1	protein_coding;protein_coding;protein_coding	ENST00000244458.5;ENST00000374043.5;ENST00000620693.3	-128;-128;-50	CGI:chr6:34465634-34466594	Island
cg18876786	0.938144	0.459833	3.33033	0.00128755	0.0289976	-1.10185	chr19	36838478	36838480	-	cg18876786	ZNF790	ZNF790;ZNF790;ZNF790;ZNF790;ZNF790;ZNF790;ZNF790;ZNF790	protein_coding;protein_coding;protein_coding;protein_coding;protein_coding;protein_coding;protein_coding;protein_coding	ENST00000356725.7;ENST00000525288.4;ENST00000527645.1;ENST00000528994.4;ENST00000586323.4;ENST00000613249.3;ENST00000614179.3;ENST00000615484.3	-94;-383;-451;11835;12309;12309;11789;-451	CGI:chr19:36837994-36838616	Island
cg14323199	0.937874	-1.28899	4.42343	2.88e-05	0.00411521	2.3187	chr17	62628477	62628479	+	cg14323199	CTD-3035K23.7;MRC2	CTD-3035K23.7;MRC2;MRC2	antisense;protein_coding;protein_coding	ENST00000611274.1;ENST00000303375.8;ENST00000584265.1	-887;1076;792	CGI:chr17:62627181-62628582	Island
cg26068737	0.937555	-2.77525	3.05447	0.00301572	0.0463505	-1.85288	chr15	56465169	56465171	-	cg26068737	MNS1	MNS1;MNS1	protein_coding;protein_coding	ENST00000260453.3;ENST00000558694.1	-32;-84	CGI:chr15:56464981-56465185	Island
cg02430347	0.937137	0.0908154	3.64195	0.000465655	0.0166659	-0.195285	chr5	141475979	141475981	-	cg02430347	PCDHGB5;PCDHGA6;PCDHGA12;PCDHGB6;PCDHGA7;PCDHGB7;PCDHGA8;PCDHGA9;PCDHGA1;PCDHGB1;PCDHGA2;PCDHGB2;PCDHGA3;PCDHGB3;PCDHGA4;PCDHGA10;PCDHGC3;PCDHGB4;PCDHGA5;PCDHGA11	PCDHGA1;PCDHGA10;PCDHGA11;PCDHGA11;PCDHGA12;PCDHGA2;PCDHGA3;PCDHGA3;PCDHGA4;PCDHGA5;PCDHGA6;PCDHGA7;PCDHGA8;PCDHGA9;PCDHGB1;PCDHGB2;PCDHGB3;PCDHGB4;PCDHGB5;PCDHGB6;PCDHGB7;PCDHGC3;PCDHGC3;PCDHGC3;PCDHGC3;PCDHGC3;PCDHGC3;PCDHGC3	protein_coding;protein_coding;protein_coding;protein_coding;protein_coding;protein_coding;protein_coding;protein_coding;protein_coding;protein_coding;protein_coding;protein_coding;protein_coding;protein_coding;protein_coding;protein_coding;protein_coding;protein_coding;protein_coding;protein_coding;protein_coding;protein_coding;protein_coding;protein_coding;protein_coding;protein_coding;protein_c…	ENST00000517417.2;ENST00000398610.2;ENST00000398587.5;ENST00000518882.2;ENST00000252085.3;ENST00000394576.2;ENST00000253812.7;ENST00000612467.1;ENST00000571252.2;ENST00000518069.1;ENST00000517434.2;ENST00000518325.1;ENST00000398604.2;ENST00000573521.1;ENST00000523390.1;ENST00000522605.1;ENST00000576222.1;ENST00000519479.1;ENST00000617380.1;ENST00000520790.1;ENST00000398594.3;ENST00000308177.4;ENS…	145294;62803;54784;54751;45361;137007;132111;131945;120954;111648;102065;93079;83165;73026;125718;115843;105715;88094;77851;67776;58288;-24;32;-17;-22;-1;-20;-25	CGI:chr5:141475819-141477053	Island
cg09247193	0.93676	1.00077	3.15708	0.00220967	0.0389739	-1.5794	chr17	48997732	48997734	-	cg09247193	IGF2BP1;RP11-501C14.5	IGF2BP1;IGF2BP1;IGF2BP1;IGF2BP1;RP11-501C14.5	protein_coding;protein_coding;protein_coding;protein_coding;antisense	ENST00000290341.6;ENST00000431824.2;ENST00000510023.4;ENST00000515586.4;ENST00000505903.1	320;-14;246;-31;-240	CGI:chr17:48995458-48998680	Island
cg18786535	0.935173	-2.36575	3.73164	0.000343898	0.0141923	0.0764087	chr11	93330525	93330527	-	cg18786535	CCDC67	CCDC67;CCDC67;CCDC67;CCDC67;CCDC67;CCDC67;CCDC67	protein_coding;protein_coding;protein_coding;protein_coding;protein_coding;protein_coding;protein_coding	ENST00000298050.6;ENST00000530053.1;ENST00000530273.4;ENST00000530862.5;ENST00000531448.4;ENST00000531792.4;ENST00000618031.3	-192;526;-120;535;-77;527;554	CGI:chr11:93330432-93330910	Island
cg07863534	0.93349	-2.16025	3.38947	0.00106626	0.02622	-0.934416	chr12	51424761	51424763	-	cg07863534	RP11-607P23.1;SLC4A8	RP11-607P23.1;SLC4A8;SLC4A8;SLC4A8;SLC4A8;SLC4A8;SLC4A8;SLC4A8;SLC4A8;SLC4A8;SLC4A8	antisense;protein_coding;protein_coding;protein_coding;protein_coding;protein_coding;protein_coding;protein_coding;protein_coding;protein_coding;protein_coding	ENST00000604939.1;ENST00000319957.9;ENST00000358657.6;ENST00000453097.5;ENST00000514353.6;ENST00000535225.5;ENST00000546497.1;ENST00000547697.5;ENST00000548352.4;ENST00000548811.4;ENST00000604314.4	-150;-212;33444;-10;-356;33444;-173;33025;4661;-107;21598	CGI:chr12:51424676-51425382	Island
cg11542528	0.932686	-2.03737	3.14697	0.00227911	0.0396758	-1.60666	chr3	38039137	38039139	+	cg11542528	DLEC1	DLEC1;DLEC1;DLEC1	protein_coding;protein_coding;protein_coding	ENST00000308059.9;ENST00000346219.6;ENST00000440294.5	-68;-68;-68	CGI:chr3:38039137-38039696	Island
cg00418743	0.932423	-1.168	3.21529	0.00184683	0.0353257	-1.42115	chr6	43576273	43576275	-	cg00418743	XPO5;POLH	POLH;POLH;POLH;XPO5;XPO5	protein_coding;protein_coding;protein_coding;protein_coding;protein_coding	ENST00000372226.1;ENST00000372236.7;ENST00000443535.1;ENST00000265351.10;ENST00000398799.2	-24;123;-101;-198;-288	CGI:chr6:43575387-43576339	Island
cg08464674	0.932378	-1.48311	3.61829	0.000504045	0.0173606	-0.266192	chr12	6700753	6700755	+	cg08464674	PIANP	PIANP;PIANP;PIANP;PIANP	protein_coding;protein_coding;protein_coding;protein_coding	ENST00000320591.8;ENST00000534837.4;ENST00000540656.4;ENST00000545917.4	47;47;-323;-764	CGI:chr12:6700048-6700912	Island
cg15547624	0.931445	-2.63055	3.14972	0.00226006	0.0394648	-1.59926	chr5	138337887	138337889	+	cg15547624	FAM53C;CDC25C	CDC25C;CDC25C;FAM53C;FAM53C;FAM53C;FAM53C;FAM53C;FAM53C;FAM53C;FAM53C	protein_coding;protein_coding;protein_coding;protein_coding;protein_coding;protein_coding;protein_coding;protein_coding;protein_coding;protein_coding	ENST00000510119.1;ENST00000513970.4;ENST00000239906.8;ENST00000434981.5;ENST00000505768.1;ENST00000507506.4;ENST00000511024.4;ENST00000511276.1;ENST00000512180.4;ENST00000513056.4	438;468;-145;376;-128;333;-379;-380;5952;-379	CGI:chr5:138337691-138338639	Island
cg19247181	0.931312	-0.926392	3.65767	0.000441708	0.0162126	-0.148005	chr1	151346883	151346885	-	cg19247181	RP11-126K1.6;RFX5	RFX5;RFX5;RFX5;RFX5;RFX5;RFX5;RFX5;RFX5;RFX5;RFX5;RFX5;RFX5;RFX5;RFX5;RFX5;RFX5;RFX5;RFX5;RP11-126K1.6	protein_coding;protein_coding;protein_coding;protein_coding;protein_coding;protein_coding;protein_coding;protein_coding;protein_coding;protein_coding;protein_coding;protein_coding;protein_coding;protein_coding;protein_coding;protein_coding;protein_coding;protein_coding;antisense	ENST00000290524.7;ENST00000368870.5;ENST00000392746.6;ENST00000412774.4;ENST00000421986.4;ENST00000422595.4;ENST00000430227.4;ENST00000435314.4;ENST00000436271.4;ENST00000437327.4;ENST00000444392.4;ENST00000450506.4;ENST00000452456.1;ENST00000452671.5;ENST00000458484.4;ENST00000478564.4;ENST00000479681.4;ENST00000494217.4;ENST00000455503.1	368;443;-61;345;323;138;345;-65;-11;409;410;90;-48;474;-277;358;-27;411;-84	CGI:chr1:151346850-151347069	Island
cg15757271	0.931177	-0.614624	3.45632	0.000859373	0.0232167	-0.742508	chr3	55487760	55487762	-	cg15757271	WNT5A-AS1;WNT5A	WNT5A;WNT5A;WNT5A-AS1	protein_coding;protein_coding;antisense	ENST00000264634.7;ENST00000474267.4;ENST00000469484.1	-118;2185;61	CGI:chr3:55486198-55488316	Island
cg23825688	0.93042	-0.823975	3.91904	0.00017994	0.0100174	0.658934	chr17	48997310	48997312	+	cg23825688	IGF2BP1;RP11-501C14.5	IGF2BP1;IGF2BP1;IGF2BP1;IGF2BP1;RP11-501C14.5	protein_coding;protein_coding;protein_coding;protein_coding;antisense	ENST00000290341.6;ENST00000431824.2;ENST00000510023.4;ENST00000515586.4;ENST00000505903.1	-102;-436;-176;-453;182	CGI:chr17:48995458-48998680	Island
cg21570403	0.93021	-2.52488	3.69821	0.000385231	0.0150519	-0.0254024	chr11	44096081	44096083	-	cg21570403	EXT2	EXT2;EXT2;EXT2;EXT2;EXT2;EXT2	protein_coding;protein_coding;protein_coding;protein_coding;protein_coding;protein_coding	ENST00000343631.3;ENST00000358681.7;ENST00000395673.6;ENST00000527014.1;ENST00000532479.1;ENST00000533608.4	-142;364;-116;402;408;532	CGI:chr11:44095567-44096444	Island
cg20806180	0.928349	1.31108	3.72904	0.000346947	0.0142511	0.068486	chr22	39456856	39456858	-	cg20806180	MGAT3	MGAT3	protein_coding	ENST00000341184.6	-488	CGI:chr22:39456200-39457987	Island
cg01231779	0.927337	-2.22561	3.42758	0.000943192	0.0244711	-0.825357	chr14	52069168	52069170	-	cg01231779	NID2	NID2;NID2;NID2	protein_coding;protein_coding;protein_coding	ENST00000216286.8;ENST00000541773.4;ENST00000617139.3	-174;-174;60	CGI:chr14:52067863-52070004	Island
cg09450024	0.927031	0.725031	3.3454	0.0012274	0.0282753	-1.0594	chr19	45234364	45234366	-	cg09450024	EXOC3L2;MARK4	EXOC3L2;MARK4	protein_coding;protein_coding	ENST00000413988.1;ENST00000587566.4	-153;155076	CGI:chr19:45234224-45234887	Island
cg07017063	0.926544	-1.27902	3.47617	0.000805639	0.0223798	-0.684986	chr5	53480423	53480425	-	cg07017063	FST	FST;FST	protein_coding;protein_coding	ENST00000256759.6;ENST00000396947.6	14;-203	CGI:chr5:53479703-53480682	Island
cg23905374	0.925988	0.222905	3.17238	0.00210838	0.0379841	-1.53804	chr1	29124130	29124132	-	cg23905374	TMEM200B	TMEM200B	protein_coding	ENST00000521452.1	-195	CGI:chr1:29121187-29125335	Island
cg19557518	0.925373	-0.649163	3.48066	0.000793936	0.0222037	-0.671946	chr17	62627279	62627281	-	cg19557518	CTD-3035K23.7;MRC2	CTD-3035K23.7;MRC2;MRC2	antisense;protein_coding;protein_coding	ENST00000611274.1;ENST00000303375.8;ENST00000584265.1	311;-122;-406	CGI:chr17:62627181-62628582	Island
cg10277927	0.924246	0.42048	3.23435	0.00174065	0.0342398	-1.36882	chr4	117085668	117085670	-	cg10277927	TRAM1L1	TRAM1L1	protein_coding	ENST00000310754.5	-92	CGI:chr4:117085382-117085703	Island
cg09774572	0.922561	-3.21157	3.04059	0.00314373	0.0474219	-1.88934	chr18	33578564	33578566	-	cg09774572	ASXL3;RP11-258B16.1	ASXL3;ASXL3;ASXL3;ASXL3;ASXL3;ASXL3;ASXL3;ASXL3;RP11-258B16.1	protein_coding;protein_coding;protein_coding;protein_coding;protein_coding;protein_coding;protein_coding;protein_coding;lincRNA	ENST00000269197.8;ENST00000586596.4;ENST00000586948.1;ENST00000590189.4;ENST00000592288.4;ENST00000592349.4;ENST00000592541.4;ENST00000593195.4;ENST00000591558.1	-68;-102;-318;-77;-51;-207;-80;-68;-377	CGI:chr18:33578519-33579023	Island
cg15120677	0.922139	-1.43416	3.98029	0.000145018	0.00895449	0.853499	chr17	7650836	7650838	+	cg15120677	ATP1B2	ATP1B2;ATP1B2	protein_coding;protein_coding	ENST00000250111.7;ENST00000577026.4	-276;4209	CGI:chr17:7650821-7652020	Island
cg18199514	0.919487	-0.881769	4.52185	1.98e-05	0.00346945	2.65696	chr4	112516183	112516185	+	cg18199514	NEUROG2;RP11-402J6.1	NEUROG2;RP11-402J6.1;RP11-402J6.1	protein_coding;antisense;antisense	ENST00000313341.3;ENST00000504009.1;ENST00000506057.1	-11;752;798	CGI:chr4:112514742-112516846	Island
cg20831741	0.918083	-3.33238	3.94067	0.000166777	0.00962045	0.727407	chr3	180679513	180679515	-	cg20831741	CCDC39;CCDC39-AS1	CCDC39;CCDC39;CCDC39;CCDC39-AS1	protein_coding;protein_coding;protein_coding;antisense	ENST00000442201.5;ENST00000471307.5;ENST00000476379.4;ENST00000495357.1	-13;191420;58361;-571	CGI:chr3:180679316-180680089	Island
cg20245503	0.916448	-1.62569	3.59365	0.000547202	0.0181395	-0.339677	chr12	57632921	57632923	+	cg20245503	B4GALNT1	B4GALNT1;B4GALNT1;B4GALNT1;B4GALNT1;B4GALNT1;B4GALNT1;B4GALNT1;B4GALNT1;B4GALNT1;B4GALNT1;B4GALNT1;B4GALNT1;B4GALNT1	protein_coding;protein_coding;protein_coding;protein_coding;protein_coding;protein_coding;protein_coding;protein_coding;protein_coding;protein_coding;protein_coding;protein_coding;protein_coding	ENST00000341156.7;ENST00000418555.5;ENST00000449184.6;ENST00000548487.4;ENST00000548888.4;ENST00000550764.4;ENST00000550943.1;ENST00000551220.1;ENST00000551925.1;ENST00000552219.4;ENST00000552350.4;ENST00000552798.4;ENST00000553142.4	434;-274;318;22;-253;281;-242;284;-241;-272;-253;-266;230	CGI:chr12:57631878-57633273	Island
cg25892837	0.915972	-0.381413	3.66719	0.00042778	0.0159442	-0.119302	chr5	140043556	140043558	+	cg25892837	NRG2	NRG2;NRG2;NRG2;NRG2;NRG2;NRG2	protein_coding;protein_coding;protein_coding;protein_coding;protein_coding;protein_coding	ENST00000289409.7;ENST00000289422.10;ENST00000358522.6;ENST00000361474.4;ENST00000378238.5;ENST00000541337.4	-487;-409;-487;-262;-487;-257	CGI:chr5:140042491-140043565	Island
cg01274715	0.915478	0.207307	4.17879	7.11e-05	0.00633271	1.49769	chr10	90858275	90858277	-	cg01274715	HTR7	HTR7;HTR7;HTR7	protein_coding;protein_coding;protein_coding	ENST00000277874.9;ENST00000336152.6;ENST00000371719.2	-577;-577;-577	CGI:chr10:90857063-90858277	Island
cg21327887	0.915168	-1.0797	3.61598	0.000507947	0.0174383	-0.273092	chr17	45894561	45894563	-	cg21327887	MAPT-IT1;MAPT;MAPT-AS1	MAPT;MAPT;MAPT;MAPT;MAPT;MAPT;MAPT;MAPT;MAPT;MAPT-AS1;MAPT-AS1;MAPT-IT1	protein_coding;protein_coding;protein_coding;protein_coding;protein_coding;protein_coding;protein_coding;protein_coding;protein_coding;antisense;antisense;sense_intronic	ENST00000262410.8;ENST00000334239.11;ENST00000340799.8;ENST00000344290.8;ENST00000351559.8;ENST00000446361.6;ENST00000535772.4;ENST00000570299.4;ENST00000571311.4;ENST00000579244.1;ENST00000579599.1;ENST00000624111.2	179;-107;179;179;179;-113;179;-15;-5;1039;952;-1222	CGI:chr17:45894044-45897674	Island
cg03641724	0.914319	-0.161322	3.65293	0.000448814	0.0163445	-0.162298	chr14	60514927	60514929	+	cg03641724	C14orf39;RP11-1042B17.3	C14orf39;RP11-1042B17.3	protein_coding;antisense	ENST00000556799.1;ENST00000557618.1	616;-192	CGI:chr14:60514805-60515918	Island
cg26288249	0.911808	-2.12715	3.47451	0.00081001	0.0224492	-0.689809	chr9	110048673	110048675	-	cg26288249	PALM2-AKAP2;AKAP2	AKAP2;AKAP2;AKAP2;PALM2-AKAP2;PALM2-AKAP2;PALM2-AKAP2	protein_coding;protein_coding;protein_coding;protein_coding;protein_coding;protein_coding	ENST00000374525.4;ENST00000434623.5;ENST00000495980.1;ENST00000302798.7;ENST00000374530.6;ENST00000413420.4	-23;75;-25;268217;268364;268234	CGI:chr9:110048647-110048848	Island
cg23582408	0.910954	-1.22203	3.87852	0.000207323	0.0108049	0.531329	chr20	63498757	63498759	-	cg23582408	EEF1A2	EEF1A2;EEF1A2	protein_coding;protein_coding	ENST00000217182.4;ENST00000298049.10	558;-923	CGI:chr20:63498757-63499931	Island
cg21785697	0.910888	-2.68767	3.19087	0.00199167	0.0368291	-1.4878	chr11	31810458	31810460	+	cg21785697	PAX6	PAX6;PAX6;PAX6;PAX6;PAX6;PAX6;PAX6;PAX6;PAX6;PAX6;PAX6;PAX6;PAX6;PAX6;PAX6;PAX6;PAX6;PAX6	protein_coding;protein_coding;protein_coding;protein_coding;protein_coding;protein_coding;protein_coding;protein_coding;protein_coding;protein_coding;protein_coding;protein_coding;protein_coding;protein_coding;protein_coding;protein_coding;protein_coding;protein_coding	ENST00000241001.11;ENST00000379107.5;ENST00000379109.5;ENST00000379111.5;ENST00000379115.7;ENST00000379123.8;ENST00000379129.5;ENST00000379132.6;ENST00000419022.4;ENST00000423822.5;ENST00000438681.4;ENST00000464174.4;ENST00000524853.4;ENST00000525535.1;ENST00000527769.4;ENST00000532175.4;ENST00000533333.4;ENST00000606377.4	779;-153;209;587;873;1219;7503;7503;7503;7416;679;7479;1719;2468;660;7490;850;1725	CGI:chr11:31810072-31810547	Island
cg06392296	0.910848	-3.66961	3.26627	0.00157557	0.0324524	-1.2807	chr16	19555269	19555271	+	cg06392296	C16orf62	C16orf62;C16orf62;C16orf62;C16orf62;C16orf62;C16orf62;C16orf62;C16orf62;C16orf62;C16orf62	protein_coding;protein_coding;protein_coding;protein_coding;protein_coding;protein_coding;protein_coding;protein_coding;protein_coding;protein_coding	ENST00000251143.8;ENST00000417362.5;ENST00000438132.6;ENST00000513947.7;ENST00000537186.5;ENST00000539322.4;ENST00000542263.4;ENST00000543460.1;ENST00000544670.4;ENST00000567245.4	-146;-451;-146;-457;-451;-146;-147;-451;29;-457	CGI:chr16:19555164-19556066	Island
cg09982069	0.909124	-2.12359	4.85599	5.44e-06	0.00203286	3.83693	chr13	20903197	20903199	-	cg09982069	XPO4	XPO4;XPO4;XPO4;XPO4	protein_coding;protein_coding;protein_coding;protein_coding	ENST00000255305.9;ENST00000400602.2;ENST00000465018.1;ENST00000490513.1	-387;-423;-450;-149	CGI:chr13:20902620-20903245	Island
cg02407659	0.908611	0.416782	4.45183	2.59e-05	0.00389369	2.41583	chr6	105180187	105180189	-	cg02407659	POPDC3	POPDC3;POPDC3	protein_coding;protein_coding	ENST00000254765.3;ENST00000474760.1	-327;-192	CGI:chr6:105179531-105180195	Island
cg02033606	0.907126	-3.1657	3.72131	0.000356191	0.0144696	0.0448947	chr1	173868332	173868334	+	cg02033606	ZBTB37;GAS5	GAS5;GAS5;GAS5;GAS5;GAS5;GAS5;GAS5;GAS5;GAS5;GAS5;GAS5;GAS5;GAS5;GAS5;GAS5;GAS5;GAS5;GAS5;GAS5;GAS5;GAS5;GAS5;GAS5;GAS5;ZBTB37;ZBTB37;ZBTB37;ZBTB37;ZBTB37	processed_transcript;processed_transcript;processed_transcript;processed_transcript;processed_transcript;processed_transcript;processed_transcript;processed_transcript;processed_transcript;processed_transcript;processed_transcript;processed_transcript;processed_transcript;processed_transcript;processed_transcript;processed_transcript;processed_transcript;processed_transcript;processed_transcript;…	ENST00000412059.4;ENST00000416952.4;ENST00000421068.4;ENST00000422008.4;ENST00000422183.4;ENST00000425771.4;ENST00000430245.4;ENST00000431268.4;ENST00000432536.4;ENST00000436285.4;ENST00000436656.4;ENST00000442067.4;ENST00000443799.4;ENST00000448718.4;ENST00000449289.4;ENST00000449589.4;ENST00000450589.4;ENST00000451607.4;ENST00000452197.4;ENST00000454068.4;ENST00000455838.4;ENST00000456293.4;ENS…	-345;-344;-345;-1302;-1289;-1292;550;-343;-643;-1289;-343;-1289;-343;-1289;-343;-343;-345;-603;-349;-517;-343;-341;-1289;-345;-624;-62;250;-23;-624	CGI:chr1:173868034-173868779	Island
cg07951628	0.905512	-2.45214	3.24346	0.00169199	0.0337346	-1.34376	chr2	47176567	47176569	-	cg07951628	RP11-761B3.1;CALM2	CALM2;CALM2;CALM2;CALM2;CALM2;CALM2;CALM2;RP11-761B3.1	protein_coding;protein_coding;protein_coding;protein_coding;protein_coding;protein_coding;protein_coding;protein_coding	ENST00000272298.10;ENST00000409563.4;ENST00000432899.4;ENST00000456319.4;ENST00000484408.4;ENST00000489742.1;ENST00000628793.1;ENST00000422269.1	34;-56;-67;-56;-114;-97;34;-56	CGI:chr2:47175670-47176966	Island
cg26953749	0.904025	-1.52265	4.38562	3.32e-05	0.00439177	2.18991	chr12	122183408	122183410	+	cg26953749	LRRC43	LRRC43;LRRC43;LRRC43;LRRC43;LRRC43	protein_coding;protein_coding;protein_coding;protein_coding;protein_coding	ENST00000339777.4;ENST00000537113.4;ENST00000537729.4;ENST00000538800.1;ENST00000541498.4	291;406;15670;-1111;282	CGI:chr12:122183101-122183491	Island
cg01015879	0.903612	-1.57259	4.20046	6.57e-05	0.00608397	1.56921	chr11	110297023	110297025	+	cg01015879	RDX	RDX;RDX;RDX;RDX;RDX;RDX;RDX;RDX;RDX;RDX;RDX;RDX	protein_coding;protein_coding;protein_coding;protein_coding;protein_coding;protein_coding;protein_coding;protein_coding;protein_coding;protein_coding;protein_coding;protein_coding	ENST00000343115.7;ENST00000405097.4;ENST00000528498.4;ENST00000528556.4;ENST00000528900.4;ENST00000530131.4;ENST00000530301.4;ENST00000530749.4;ENST00000533678.1;ENST00000533991.1;ENST00000534683.1;ENST00000544551.4	-301;-311;-311;-426;-311;-409;-311;-311;-405;-383;-411;-311	CGI:chr11:110295839-110297034	Island
cg06852942	0.902978	2.37355	3.69726	0.000386466	0.0150835	-0.0282727	chr5	476381	476383	+	cg06852942	SLC9A3;CTD-2228K2.7	CTD-2228K2.7;CTD-2228K2.7;CTD-2228K2.7;CTD-2228K2.7;CTD-2228K2.7;CTD-2228K2.7;SLC9A3;SLC9A3	processed_transcript;processed_transcript;processed_transcript;processed_transcript;processed_transcript;processed_transcript;protein_coding;protein_coding	ENST00000606074.1;ENST00000606107.4;ENST00000606288.1;ENST00000606319.1;ENST00000607005.4;ENST00000607286.4;ENST00000264938.6;ENST00000514375.1	-864;-723;-864;1097;-863;3145;47951;47949	CGI:chr5:476202-476818	Island
cg26002784	0.902941	-1.35528	3.72527	0.00035143	0.0143701	0.0569664	chr17	44758951	44758953	-	cg26002784	ADAM11	ADAM11;ADAM11;ADAM11	protein_coding;protein_coding;protein_coding	ENST00000200557.9;ENST00000355638.7;ENST00000535346.4	-80;-228;-374	CGI:chr17:44758408-44759564	Island
cg01236148	0.902798	-2.36183	3.06316	0.00293809	0.0456897	-1.82999	chr11	62709579	62709581	+	cg01236148	HNRNPUL2-BSCL2;BSCL2	BSCL2;BSCL2;BSCL2;BSCL2;BSCL2;BSCL2;BSCL2;HNRNPUL2-BSCL2	protein_coding;protein_coding;protein_coding;protein_coding;protein_coding;protein_coding;protein_coding;protein_coding	ENST00000405837.4;ENST00000464544.1;ENST00000524862.4;ENST00000528874.1;ENST00000530009.1;ENST00000531524.4;ENST00000532818.4;ENST00000403734.2	-65;266;-259;-515;266;-51;152;17805	CGI:chr11:62709298-62710009	Island
cg20673279	0.902365	-0.909562	3.73077	0.000344913	0.0142143	0.073764	chr1	156859969	156859971	+	cg20673279	NTRK1;INSRR	INSRR;NTRK1;NTRK1;NTRK1;NTRK1;NTRK1;NTRK1;NTRK1;NTRK1	protein_coding;protein_coding;protein_coding;protein_coding;protein_coding;protein_coding;protein_coding;protein_coding;protein_coding	ENST00000368195.3;ENST00000358660.3;ENST00000368196.6;ENST00000392302.5;ENST00000489021.5;ENST00000497019.5;ENST00000524377.4;ENST00000530298.4;ENST00000533630.1	-951;-925;-846;44313;44329;44290;-925;22760;-944	CGI:chr1:156859012-156861310	Island
cg05116343	0.902199	-2.59876	5.07579	2.26e-06	0.001433	4.63768	chr16	1333572	1333574	-	cg05116343	BAIAP3	BAIAP3;BAIAP3;BAIAP3;BAIAP3;BAIAP3;BAIAP3;BAIAP3;BAIAP3	protein_coding;protein_coding;protein_coding;protein_coding;protein_coding;protein_coding;protein_coding;protein_coding	ENST00000324385.8;ENST00000397488.5;ENST00000426824.6;ENST00000562208.4;ENST00000565665.4;ENST00000567825.2;ENST00000568887.4;ENST00000628027.1	-932;-71;-29;-73;-66;-932;-73;-932	CGI:chr16:1332915-1334734	Island
cg01076997	0.90203	-1.46861	3.41616	0.000978586	0.0250011	-0.85813	chr22	37419830	37419832	-	cg01076997	RP1-63G5.5;ELFN2	ELFN2;ELFN2;ELFN2;ELFN2;ELFN2;ELFN2;ELFN2;RP1-63G5.5	protein_coding;protein_coding;protein_coding;protein_coding;protein_coding;protein_coding;protein_coding;sense_overlapping	ENST00000402918.5;ENST00000414347.4;ENST00000415408.1;ENST00000424973.4;ENST00000435824.4;ENST00000451509.4;ENST00000613079.3;ENST00000452946.1	7640;-877;7640;661;615;7173;7640;7615	CGI:chr22:37419764-37420438	Island
cg00425988	0.901098	-1.87721	3.76672	0.000305071	0.0132947	0.183962	chr8	33514669	33514671	-	cg00425988	TTI2	TTI2;TTI2	protein_coding;protein_coding	ENST00000431156.5;ENST00000613904.1	-1068;-1484	CGI:chr8:33514379-33515008	Island
cg10175447	0.900844	-2.80869	3.85373	0.000225994	0.0113408	0.453709	chr3	180679553	180679555	-	cg10175447	CCDC39;CCDC39-AS1	CCDC39;CCDC39;CCDC39;CCDC39-AS1	protein_coding;protein_coding;protein_coding;antisense	ENST00000442201.5;ENST00000471307.5;ENST00000476379.4;ENST00000495357.1	-53;191380;58321;-531	CGI:chr3:180679316-180680089	Island
cg16645133	0.900293	-1.71634	3.04828	0.00307215	0.0468375	-1.86915	chr5	119355729	119355731	+	cg16645133	TNFAIP8	TNFAIP8;TNFAIP8;TNFAIP8;TNFAIP8;TNFAIP8;TNFAIP8;TNFAIP8	protein_coding;protein_coding;protein_coding;protein_coding;protein_coding;protein_coding;protein_coding	ENST00000274456.6;ENST00000388882.5;ENST00000415806.2;ENST00000503646.1;ENST00000504642.1;ENST00000504771.2;ENST00000513374.1	87037;86975;-306;956;416;1415;22554	CGI:chr5:119355706-119356064	Island
cg08868596	0.899759	-0.472613	3.84699	0.000231347	0.011495	0.432641	chr4	84498580	84498582	-	cg08868596	NKX6-1	NKX6-1	protein_coding	ENST00000295886.4	-130	CGI:chr4:84496506-84499646	Island
cg15978734	0.897775	-1.11174	3.78538	0.000286164	0.0128362	0.241437	chr5	140043563	140043565	+	cg15978734	NRG2	NRG2;NRG2;NRG2;NRG2;NRG2;NRG2	protein_coding;protein_coding;protein_coding;protein_coding;protein_coding;protein_coding	ENST00000289409.7;ENST00000289422.10;ENST00000358522.6;ENST00000361474.4;ENST00000378238.5;ENST00000541337.4	-494;-416;-494;-269;-494;-264	CGI:chr5:140042491-140043565	Island
cg16374999	0.897209	1.26605	3.32939	0.0012914	0.0290417	-1.10449	chr12	49295196	49295198	-	cg16374999	RP11-161H23.9;PRPH	PRPH;PRPH;PRPH;PRPH;RP11-161H23.9	protein_coding;protein_coding;protein_coding;protein_coding;antisense	ENST00000257860.7;ENST00000451891.4;ENST00000533401.1;ENST00000537252.1;ENST00000553259.1	1494;-166;-555;-570;29380	CGI:chr12:49295090-49297577	Island
cg14121142	0.895749	-1.59326	3.19704	0.00195414	0.0364172	-1.47101	chr12	48997579	48997581	+	cg14121142	RP11-386G11.5;DDN	DDN;RP11-386G11.5;RP11-386G11.5;RP11-386G11.5;RP11-386G11.5	protein_coding;antisense;antisense;antisense;antisense	ENST00000421952.2;ENST00000547395.1;ENST00000547866.1;ENST00000552284.1;ENST00000552933.2	1730;-819;-793;-798;-788	CGI:chr12:48996834-48998658	Island
cg02966153	0.894953	0.158882	3.70122	0.000381318	0.0149797	-0.0162465	chr19	1401767	1401769	-	cg02966153	GAMT	GAMT;GAMT	protein_coding;protein_coding	ENST00000252288.5;ENST00000447102.6	-224;-197	CGI:chr19:1401093-1401785	Island
cg26921890	0.894321	-3.47397	3.35361	0.00119574	0.027867	-1.03621	chr12	51424977	51424979	+	cg26921890	RP11-607P23.1;SLC4A8	RP11-607P23.1;SLC4A8;SLC4A8;SLC4A8;SLC4A8;SLC4A8;SLC4A8;SLC4A8;SLC4A8;SLC4A8;SLC4A8	antisense;protein_coding;protein_coding;protein_coding;protein_coding;protein_coding;protein_coding;protein_coding;protein_coding;protein_coding;protein_coding	ENST00000604939.1;ENST00000319957.9;ENST00000358657.6;ENST00000453097.5;ENST00000514353.6;ENST00000535225.5;ENST00000546497.1;ENST00000547697.5;ENST00000548352.4;ENST00000548811.4;ENST00000604314.4	-366;4;33660;206;-140;33660;43;33241;4877;109;21814	CGI:chr12:51424676-51425382	Island
cg00945964	0.893795	-2.38746	4.24493	5.58e-05	0.00564975	1.71676	chr17	68291773	68291775	+	cg00945964	SLC16A6;ARSG	ARSG;ARSG;ARSG;ARSG;SLC16A6;SLC16A6;SLC16A6;SLC16A6	protein_coding;protein_coding;protein_coding;protein_coding;protein_coding;protein_coding;protein_coding;protein_coding	ENST00000448504.5;ENST00000452479.5;ENST00000581639.1;ENST00000621439.3;ENST00000327268.7;ENST00000580666.4;ENST00000582867.1;ENST00000583477.4	32591;255;282;278;-657;-507;-591;-506	CGI:chr17:68290400-68292391	Island
cg00565070	0.893715	1.2368	3.00879	0.00345608	0.0499252	-1.97235	chr19	10420059	10420061	-	cg00565070	PDE4A;CDC37	CDC37;PDE4A;PDE4A	protein_coding;protein_coding;protein_coding	ENST00000593124.1;ENST00000380702.5;ENST00000592685.4	62;-596;3286	CGI:chr19:10418951-10421328	Island
cg14136810	0.893506	-2.44278	4.51575	2.03e-05	0.00350731	2.63587	chr15	39921124	39921126	+	cg14136810	RP11-325N19.3;GPR176	GPR176;GPR176;GPR176;RP11-325N19.3;RP11-325N19.3	protein_coding;protein_coding;protein_coding;lincRNA;lincRNA	ENST00000299092.3;ENST00000558041.4;ENST00000561100.1;ENST00000499797.2;ENST00000558675.1	-899;-1173;-232;82;54	CGI:chr15:39919760-39921243	Island
cg01685160	0.892933	-0.727599	3.94721	0.000162982	0.00951366	0.748163	chr5	173328482	173328484	+	cg01685160	STC2	STC2;STC2;STC2	protein_coding;protein_coding;protein_coding	ENST00000265087.7;ENST00000519511.1;ENST00000520648.1	1021;-35;-429	CGI:chr5:173327053-173330095	Island
cg03244036	0.891731	-1.89673	3.35171	0.001203	0.0279534	-1.04158	chr17	2054739	2054741	+	cg03244036	HIC1	HIC1;HIC1;HIC1;HIC1;HIC1;HIC1	protein_coding;protein_coding;protein_coding;protein_coding;protein_coding;protein_coding	ENST00000399849.4;ENST00000571875.2;ENST00000571990.1;ENST00000574370.1;ENST00000576444.1;ENST00000619757.3	-360;524;524;585;-1480;-360	CGI:chr17:2049625-2059334	Island
cg22639768	0.89067	-3.20776	3.87043	0.000213248	0.0109819	0.505961	chr10	59362776	59362778	-	cg22639768	FAM13C	FAM13C;FAM13C;FAM13C;FAM13C;FAM13C;FAM13C;FAM13C;FAM13C;FAM13C;FAM13C;FAM13C;FAM13C;FAM13C	protein_coding;protein_coding;protein_coding;protein_coding;protein_coding;protein_coding;protein_coding;protein_coding;protein_coding;protein_coding;protein_coding;protein_coding;protein_coding	ENST00000422313.5;ENST00000435852.5;ENST00000468840.5;ENST00000470220.4;ENST00000503444.1;ENST00000512919.4;ENST00000611933.3;ENST00000614220.3;ENST00000618427.3;ENST00000618804.3;ENST00000619059.3;ENST00000621119.3;ENST00000622363.3	-316;-268;127;-75;54;405;-182;-229;-182;-226;-254;-212;-186	CGI:chr10:59362548-59362778	Island
cg06273763	0.890525	-2.09438	3.36644	0.00114783	0.027286	-0.999904	chr15	59372707	59372709	+	cg06273763	MYO1E;FAM81A	FAM81A;FAM81A;MYO1E;MYO1E;MYO1E	protein_coding;protein_coding;protein_coding;protein_coding;protein_coding	ENST00000558348.4;ENST00000560394.4;ENST00000288235.7;ENST00000558571.1;ENST00000558646.1	14;-288;193;-180;164	CGI:chr15:59371664-59372882	Island
cg22189632	0.889713	-2.79971	3.09092	0.00270239	0.043606	-1.75655	chr2	171522471	171522473	-	cg22189632	CYBRD1	CYBRD1;CYBRD1;CYBRD1;CYBRD1;CYBRD1;CYBRD1;CYBRD1	protein_coding;protein_coding;protein_coding;protein_coding;protein_coding;protein_coding;protein_coding	ENST00000321348.7;ENST00000375252.3;ENST00000409484.4;ENST00000445146.1;ENST00000468308.1;ENST00000474182.1;ENST00000494587.1	123;-6;224;-608;123;-39;-40	CGI:chr2:171522312-171523679	Island
cg20676100	0.887115	-1.1274	3.33385	0.00127328	0.0288341	-1.09196	chr8	41897409	41897411	+	cg20676100	ANK1	ANK1	protein_coding	ENST00000265709.11	-647	CGI:chr8:41895822-41897732	Island
cg18197398	0.886829	-2.29652	3.42824	0.000941186	0.0244444	-0.823462	chr17	5191716	5191718	-	cg18197398	ZNF594;RP11-333E1.1	RP11-333E1.1;RP11-333E1.1;ZNF594;ZNF594	antisense;antisense;protein_coding;protein_coding	ENST00000571689.1;ENST00000575601.4;ENST00000575779.1;ENST00000576772.1	-388;-368;167;146	CGI:chr17:5191544-5192161	Island
cg27034819	0.886739	-1.98803	3.70695	0.000373994	0.0148409	0.00114537	chr15	88256294	88256296	-	cg27034819	NTRK3;NTRK3-AS1	NTRK3;NTRK3;NTRK3;NTRK3;NTRK3;NTRK3;NTRK3;NTRK3;NTRK3;NTRK3;NTRK3;NTRK3-AS1	protein_coding;protein_coding;protein_coding;protein_coding;protein_coding;protein_coding;protein_coding;protein_coding;protein_coding;protein_coding;protein_coding;lincRNA	ENST00000317501.6;ENST00000355254.5;ENST00000357724.5;ENST00000360948.5;ENST00000394480.5;ENST00000540489.5;ENST00000557856.4;ENST00000558676.4;ENST00000559067.1;ENST00000626019.1;ENST00000629765.1;ENST00000569588.1	-135;437;437;437;453;437;-117;-115;474;-141;-125;3564	CGI:chr15:88256291-88257786	Island
cg18735586	0.886505	1.08051	3.17579	0.0020864	0.0377737	-1.52879	chr16	88881387	88881389	-	cg18735586	RP11-830F9.5;CBFA2T3	CBFA2T3;CBFA2T3;CBFA2T3;CBFA2T3;CBFA2T3;CBFA2T3;RP11-830F9.5;RP11-830F9.5;RP11-830F9.5	protein_coding;protein_coding;protein_coding;protein_coding;protein_coding;protein_coding;antisense;antisense;antisense	ENST00000268679.7;ENST00000327483.8;ENST00000563856.1;ENST00000563920.1;ENST00000566868.1;ENST00000569464.4;ENST00000562405.1;ENST00000562574.1;ENST00000569249.1	95817;59811;-230;-1351;-74;60422;349;130;-68	CGI:chr16:88881305-88881607	Island
cg07015190	0.885638	0.237127	3.17758	0.00207492	0.0376709	-1.52393	chr6	166862786	166862788	-	cg07015190	RP11-514O12.4;RPS6KA2	RP11-514O12.4;RPS6KA2;RPS6KA2;RPS6KA2;RPS6KA2	protein_coding;protein_coding;protein_coding;protein_coding;protein_coding	ENST00000507747.1;ENST00000503859.4;ENST00000506565.1;ENST00000510118.4;ENST00000512860.4	93338;-235;-116;-275;43665	CGI:chr6:166862232-166863056	Island
cg06469883	0.884659	-0.0248843	4.70487	9.82e-06	0.00253884	3.29742	chr9	136978980	136978982	+	cg06469883	PTGDS	PTGDS;PTGDS;PTGDS;PTGDS;PTGDS;PTGDS;PTGDS;PTGDS;PTGDS	protein_coding;protein_coding;protein_coding;protein_coding;protein_coding;protein_coding;protein_coding;protein_coding;protein_coding	ENST00000371623.5;ENST00000371625.6;ENST00000444903.2;ENST00000446677.2;ENST00000457950.4;ENST00000460340.1;ENST00000462514.1;ENST00000471521.4;ENST00000492068.2	1464;1475;-1275;-100;1475;137;-936;1462;168	CGI:chr9:136977785-136979061	Island
cg05106897	0.883633	-1.1062	3.68082	0.000408559	0.0155408	-0.0781056	chr6	34465997	34465999	-	cg05106897	PACSIN1	PACSIN1;PACSIN1;PACSIN1	protein_coding;protein_coding;protein_coding	ENST00000244458.5;ENST00000374043.5;ENST00000620693.3	-142;-142;-64	CGI:chr6:34465634-34466594	Island
cg00429402	0.881786	-3.55125	3.52234	0.000692683	0.0205991	-0.550274	chr10	93073900	93073902	+	cg00429402	CYP26A1	CYP26A1;CYP26A1;CYP26A1;CYP26A1	protein_coding;protein_coding;protein_coding;protein_coding	ENST00000224356.4;ENST00000371531.4;ENST00000622925.1;ENST00000624589.2	10;425;-178;-412	CGI:chr10:93073515-93075499	Island
cg18146506	0.881611	-1.30224	3.17562	0.00208744	0.0377828	-1.52923	chr20	2652693	2652695	+	cg18146506	MIR1292;NOP56	MIR1292;NOP56;NOP56;NOP56;NOP56;NOP56;NOP56	miRNA;protein_coding;protein_coding;protein_coding;protein_coding;protein_coding;protein_coding	ENST00000408135.1;ENST00000329276.8;ENST00000445139.1;ENST00000460258.4;ENST00000469588.4;ENST00000470143.1;ENST00000494697.4	-84;548;44;-308;47;60;61	CGI:chr20:2652032-2653044	Island
cg23110471	0.880139	-2.42775	3.23266	0.00174983	0.0343278	-1.37347	chr8	43093408	43093410	+	cg23110471	POMK	POMK;POMK;POMK	protein_coding;protein_coding;protein_coding	ENST00000331373.8;ENST00000518991.4;ENST00000614426.1	-110;-107;-98	CGI:chr8:43093389-43093785	Island
cg07774938	0.880026	2.63504	4.97131	3.44e-06	0.00168192	4.25476	chr9	97307623	97307625	-	cg07774938	CCDC180;RP11-23J9.4	CCDC180;CCDC180;CCDC180;CCDC180;RP11-23J9.4;RP11-23J9.4;RP11-23J9.4;RP11-23J9.4;RP11-23J9.4	protein_coding;protein_coding;protein_coding;protein_coding;processed_transcript;processed_transcript;processed_transcript;processed_transcript;processed_transcript	ENST00000460482.5;ENST00000472746.2;ENST00000494917.5;ENST00000529487.1;ENST00000357054.4;ENST00000375206.5;ENST00000529787.2;ENST00000532526.4;ENST00000534123.4	262;319;302;-36;56794;69126;17031;56794;56794	CGI:chr9:97307608-97308069	Island
cg13151057	0.879835	-1.8168	3.57782	0.000576755	0.0186359	-0.3867	chr15	45112968	45112970	-	cg13151057	DUOXA2;DUOX2	DUOX2;DUOX2;DUOX2;DUOXA2;DUOXA2	protein_coding;protein_coding;protein_coding;protein_coding;protein_coding	ENST00000389039.9;ENST00000558383.1;ENST00000603300.1;ENST00000323030.5;ENST00000350243.9	1376;486;1193;-1353;-1358	CGI:chr15:45112571-45113284	Island
cg21424120	0.877524	-0.983753	3.13984	0.00232935	0.0401517	-1.62586	chr2	231530596	231530598	-	cg21424120	NMUR1	NMUR1	protein_coding	ENST00000305141.4	-101	CGI:chr2:231530052-231530626	Island
cg22267597	0.876056	-3.32511	3.81278	0.000260408	0.0122278	0.32621	chr17	8630868	8630870	-	cg22267597	MYH10	MYH10;MYH10;MYH10;MYH10	protein_coding;protein_coding;protein_coding;protein_coding	ENST00000269243.7;ENST00000360416.6;ENST00000379980.7;ENST00000411957.1	-107;-107;-107;-151	CGI:chr17:8629686-8631615	Island
cg23202277	0.875936	-2.15993	3.43839	0.000910799	0.0239878	-0.794255	chr17	45894544	45894546	-	cg23202277	MAPT-IT1;MAPT;MAPT-AS1	MAPT;MAPT;MAPT;MAPT;MAPT;MAPT;MAPT;MAPT;MAPT;MAPT-AS1;MAPT-AS1;MAPT-IT1	protein_coding;protein_coding;protein_coding;protein_coding;protein_coding;protein_coding;protein_coding;protein_coding;protein_coding;antisense;antisense;sense_intronic	ENST00000262410.8;ENST00000334239.11;ENST00000340799.8;ENST00000344290.8;ENST00000351559.8;ENST00000446361.6;ENST00000535772.4;ENST00000570299.4;ENST00000571311.4;ENST00000579244.1;ENST00000579599.1;ENST00000624111.2	162;-124;162;162;162;-130;162;-32;-22;1056;969;-1239	CGI:chr17:45894044-45897674	Island
cg07769074	0.875642	-3.41824	3.56111	0.000609572	0.019183	-0.43615	chr7	150800671	150800673	-	cg07769074	TMEM176A;TMEM176B	TMEM176A;TMEM176A;TMEM176A;TMEM176A;TMEM176A;TMEM176A;TMEM176A;TMEM176A;TMEM176B;TMEM176B;TMEM176B;TMEM176B;TMEM176B	protein_coding;protein_coding;protein_coding;protein_coding;protein_coding;protein_coding;protein_coding;protein_coding;protein_coding;protein_coding;protein_coding;protein_coding;protein_coding	ENST00000004103.6;ENST00000461345.4;ENST00000462826.1;ENST00000468689.1;ENST00000475536.4;ENST00000475710.1;ENST00000484928.4;ENST00000494349.4;ENST00000326442.8;ENST00000434545.4;ENST00000447204.5;ENST00000450753.2;ENST00000492607.4	128;-863;-1385;-1087;-1024;-127;268;-117;-307;-138;689;-304;-319	CGI:chr7:150799721-150801118	Island
cg10730349	0.875323	-0.837388	3.86465	0.000217585	0.0110953	0.487838	chr11	35420248	35420250	+	cg10730349	SLC1A2;RP4-683L5.1	RP4-683L5.1;SLC1A2;SLC1A2;SLC1A2;SLC1A2;SLC1A2	antisense;protein_coding;protein_coding;protein_coding;protein_coding;protein_coding	ENST00000534165.1;ENST00000278379.6;ENST00000395750.4;ENST00000395753.4;ENST00000449068.1;ENST00000606205.4	1191;-999;-271;-185;-222;-1178	CGI:chr11:35418874-35420335	Island
cg19654118	0.87439	-0.28954	3.03217	0.00322378	0.0480665	-1.91139	chr9	132410168	132410170	+	cg19654118	C9orf171	C9orf171;C9orf171;C9orf171	protein_coding;protein_coding;protein_coding	ENST00000343036.5;ENST00000393215.6;ENST00000393216.2	-56;125;-60	CGI:chr9:132409923-132410579	Island
cg25166381	0.873612	-2.17572	3.36277	0.00116134	0.0274533	-1.01029	chr11	110296842	110296844	+	cg25166381	RDX	RDX;RDX;RDX;RDX;RDX;RDX;RDX;RDX;RDX;RDX;RDX;RDX	protein_coding;protein_coding;protein_coding;protein_coding;protein_coding;protein_coding;protein_coding;protein_coding;protein_coding;protein_coding;protein_coding;protein_coding	ENST00000343115.7;ENST00000405097.4;ENST00000528498.4;ENST00000528556.4;ENST00000528900.4;ENST00000530131.4;ENST00000530301.4;ENST00000530749.4;ENST00000533678.1;ENST00000533991.1;ENST00000534683.1;ENST00000544551.4	-120;-130;-130;-245;-130;-228;-130;-130;-224;-202;-230;-130	CGI:chr11:110295839-110297034	Island
cg01120514	0.871847	-3.93001	4.60047	1.47e-05	0.00303399	2.93031	chr4	25312791	25312793	+	cg01120514	ZCCHC4	ZCCHC4;ZCCHC4;ZCCHC4;ZCCHC4	protein_coding;protein_coding;protein_coding;protein_coding	ENST00000302874.7;ENST00000505451.4;ENST00000507760.4;ENST00000612982.1	5;6;-4;-27	CGI:chr4:25312595-25312936	Island
cg25764899	0.870477	-0.00235639	3.22351	0.0018003	0.0348701	-1.3986	chr1	47232275	47232277	-	cg25764899	TAL1	TAL1;TAL1;TAL1	protein_coding;protein_coding;protein_coding	ENST00000371884.5;ENST00000464796.4;ENST00000481091.1	-560;-55;-1057	CGI:chr1:47230832-47232525	Island
cg24084504	0.87028	-0.465871	3.43126	0.000932037	0.0243105	-0.81477	chr4	42397681	42397683	+	cg24084504	SHISA3	SHISA3	protein_coding	ENST00000319234.4	-158	CGI:chr4:42397135-42398785	Island
cg20684180	0.86953	-1.90561	3.0773	0.00281576	0.0446182	-1.79265	chr3	38039143	38039145	+	cg20684180	DLEC1	DLEC1;DLEC1;DLEC1	protein_coding;protein_coding;protein_coding	ENST00000308059.9;ENST00000346219.6;ENST00000440294.5	-62;-62;-62	CGI:chr3:38039137-38039696	Island
cg27579532	0.869372	-2.13114	3.32122	0.00132525	0.0294534	-1.12744	chr17	7439574	7439576	+	cg27579532	RP11-104H15.10;RP11-104H15.7;RP11-104H15.8;FGF11	FGF11;FGF11;FGF11;FGF11;FGF11;FGF11;RP11-104H15.10;RP11-104H15.7;RP11-104H15.8	protein_coding;protein_coding;protein_coding;protein_coding;protein_coding;protein_coding;processed_transcript;processed_transcript;antisense	ENST00000293829.7;ENST00000572907.4;ENST00000575082.4;ENST00000575235.4;ENST00000575398.4;ENST00000576328.1;ENST00000575331.1;ENST00000575310.1;ENST00000576615.1	547;-306;-1169;1301;-1168;-1199;68;19471;3753	CGI:chr17:7439510-7440709	Island
cg02008397	0.869101	-1.23147	3.14021	0.00232669	0.0401237	-1.62486	chr9	21975305	21975307	-	cg02008397	RP11-145E5.5;CDKN2A	CDKN2A;CDKN2A;CDKN2A;CDKN2A;CDKN2A;CDKN2A;CDKN2A;CDKN2A;CDKN2A;RP11-145E5.5	protein_coding;protein_coding;protein_coding;protein_coding;protein_coding;protein_coding;protein_coding;protein_coding;protein_coding;protein_coding	ENST00000304494.8;ENST00000361570.4;ENST00000380151.3;ENST00000494262.4;ENST00000498124.1;ENST00000498628.5;ENST00000530628.2;ENST00000579122.1;ENST00000579755.1;ENST00000404796.2	-207;19186;-478;19964;-439;19996;19106;-447;19319;172669	CGI:chr9:21974989-21975307	Island
cg08511716	0.868951	-0.16769	3.14577	0.0022875	0.0397495	-1.60989	chr5	95285325	95285327	+	cg08511716	MCTP1	MCTP1;MCTP1	protein_coding;protein_coding	ENST00000503301.4;ENST00000515393.4	-1325;-750	CGI:chr5:95283755-95285417	Island
cg02641983	0.868396	-3.82075	3.62984	0.000484943	0.0169961	-0.231618	chr15	39921078	39921080	+	cg02641983	RP11-325N19.3;GPR176	GPR176;GPR176;GPR176;RP11-325N19.3;RP11-325N19.3	protein_coding;protein_coding;protein_coding;lincRNA;lincRNA	ENST00000299092.3;ENST00000558041.4;ENST00000561100.1;ENST00000499797.2;ENST00000558675.1	-853;-1127;-186;36;8	CGI:chr15:39919760-39921243	Island
cg18877969	0.868164	-0.584639	3.01336	0.0034094	0.0495593	-1.96044	chr2	231530614	231530616	-	cg18877969	NMUR1	NMUR1	protein_coding	ENST00000305141.4	-119	CGI:chr2:231530052-231530626	Island
cg14282222	0.868151	-5.64577	3.8956	0.00019533	0.0104698	0.584993	chr7	135170942	135170944	-	cg14282222	C7orf49	C7orf49;C7orf49;C7orf49;C7orf49;C7orf49;C7orf49;C7orf49;C7orf49;C7orf49;C7orf49;C7orf49	protein_coding;protein_coding;protein_coding;protein_coding;protein_coding;protein_coding;protein_coding;protein_coding;protein_coding;protein_coding;protein_coding	ENST00000393114.6;ENST00000424142.4;ENST00000430372.1;ENST00000459937.4;ENST00000472428.4;ENST00000477820.1;ENST00000483029.2;ENST00000486115.1;ENST00000487774.1;ENST00000617987.1;ENST00000620897.3	-247;-281;-147;-247;-1483;-1468;-267;-431;-204;-418;-1468	CGI:chr7:135170223-135170944	Island
cg14613832	0.867449	-3.80616	3.76959	0.000302084	0.0132241	0.1928	chr10	93073857	93073859	+	cg14613832	CYP26A1	CYP26A1;CYP26A1;CYP26A1;CYP26A1	protein_coding;protein_coding;protein_coding;protein_coding	ENST00000224356.4;ENST00000371531.4;ENST00000622925.1;ENST00000624589.2	-33;382;-221;-455	CGI:chr10:93073515-93075499	Island
cg05607127	0.866441	-1.95014	3.2101	0.00187677	0.0356349	-1.43535	chr2	42494440	42494442	+	cg05607127	KCNG3;MTA3	KCNG3;KCNG3;MTA3	protein_coding;protein_coding;protein_coding	ENST00000306078.1;ENST00000394973.4;ENST00000405592.4	-343;-463;-129	CGI:chr2:42492644-42495026	Island
cg16697853	0.86644	-1.85071	3.50622	0.000730322	0.021188	-0.597481	chr11	75241744	75241746	-	cg16697853	CTD-2562J17.4;TPBGL	CTD-2562J17.4;CTD-2562J17.4;TPBGL	lincRNA;lincRNA;protein_coding	ENST00000530792.1;ENST00000603012.1;ENST00000562197.2	-571;-697;839	CGI:chr11:75240602-75242446	Island
cg13792075	0.866328	-3.15271	3.50638	0.000729934	0.0211833	-0.597006	chr3	184018014	184018016	+	cg13792075	ABCC5	ABCC5;ABCC5;ABCC5;ABCC5;ABCC5;ABCC5;ABCC5;ABCC5;ABCC5;ABCC5	protein_coding;protein_coding;protein_coding;protein_coding;protein_coding;protein_coding;protein_coding;protein_coding;protein_coding;protein_coding	ENST00000265586.9;ENST00000334444.9;ENST00000382494.5;ENST00000392579.5;ENST00000427120.5;ENST00000437205.4;ENST00000437341.4;ENST00000438979.5;ENST00000443376.4;ENST00000446941.2	-75;1;-125;-125;-151;-178;-570;-98;-125;-75	CGI:chr3:184017352-184018315	Island
cg21418362	0.865222	-2.52725	3.79384	0.000277961	0.0126491	0.267573	chr3	42654361	42654363	+	cg21418362	ZBTB47;RP4-613B23.1	RP4-613B23.1;RP4-613B23.1;RP4-613B23.1;ZBTB47	antisense;antisense;antisense;protein_coding	ENST00000434363.1;ENST00000438017.4;ENST00000445452.1;ENST00000232974.9	-35;27;27;677	CGI:chr3:42654036-42655083	Island
cg03871549	0.86519	-0.576522	3.24522	0.00168273	0.0336362	-1.33891	chr10	110643689	110643691	-	cg03871549	RBM20;Y_RNA	RBM20;Y_RNA	protein_coding;misc_RNA	ENST00000369519.3;ENST00000411370.1	-708;-904	CGI:chr10:110643195-110644570	Island
cg21178365	0.863559	-3.07468	3.49711	0.000752412	0.0215309	-0.624056	chr7	150800240	150800242	+	cg21178365	TMEM176A;TMEM176B	TMEM176A;TMEM176A;TMEM176A;TMEM176A;TMEM176A;TMEM176A;TMEM176B;TMEM176B;TMEM176B;TMEM176B;TMEM176B	protein_coding;protein_coding;protein_coding;protein_coding;protein_coding;protein_coding;protein_coding;protein_coding;protein_coding;protein_coding;protein_coding	ENST00000004103.6;ENST00000461345.4;ENST00000475536.4;ENST00000475710.1;ENST00000484928.4;ENST00000494349.4;ENST00000326442.8;ENST00000434545.4;ENST00000447204.5;ENST00000450753.2;ENST00000492607.4	-303;-1294;-1455;-558;-163;-548;124;293;1120;127;112	CGI:chr7:150799721-150801118	Island
cg06130950	0.862179	-2.16635	4.48957	2.24e-05	0.00366439	2.54553	chr11	123741829	123741831	-	cg06130950	ZNF202	ZNF202;ZNF202;ZNF202;ZNF202;ZNF202;ZNF202;ZNF202;ZNF202;ZNF202	protein_coding;protein_coding;protein_coding;protein_coding;protein_coding;protein_coding;protein_coding;protein_coding;protein_coding	ENST00000336139.7;ENST00000525391.1;ENST00000526252.4;ENST00000528306.4;ENST00000529250.4;ENST00000529691.1;ENST00000530393.4;ENST00000530944.1;ENST00000533463.4	-159;-164;-215;-156;-154;-158;-174;-169;-162	CGI:chr11:123741190-123741837	Island
cg00683156	0.860992	-1.37907	4.07135	0.000104842	0.00762484	1.14647	chr10	49762499	49762501	-	cg00683156	OGDHL	OGDHL;OGDHL;OGDHL	protein_coding;protein_coding;protein_coding	ENST00000374103.7;ENST00000419399.3;ENST00000432695.2	-176;-120;-120	CGI:chr10:49761612-49762559	Island
cg12851504	0.860536	-5.46719	3.25871	0.00161328	0.0328913	-1.30163	chr3	36993730	36993732	-	cg12851504	EPM2AIP1;MLH1	EPM2AIP1;EPM2AIP1;EPM2AIP1;MLH1;MLH1;MLH1;MLH1;MLH1;MLH1;MLH1;MLH1;MLH1;MLH1;MLH1;MLH1;MLH1;MLH1;MLH1;MLH1;MLH1	protein_coding;protein_coding;protein_coding;protein_coding;protein_coding;protein_coding;protein_coding;protein_coding;protein_coding;protein_coding;protein_coding;protein_coding;protein_coding;protein_coding;protein_coding;protein_coding;protein_coding;protein_coding;protein_coding;protein_coding	ENST00000322716.7;ENST00000623924.1;ENST00000624586.1;ENST00000231790.5;ENST00000429117.4;ENST00000432299.4;ENST00000435176.4;ENST00000441265.4;ENST00000442249.4;ENST00000454028.4;ENST00000455445.5;ENST00000456676.5;ENST00000457004.4;ENST00000458205.5;ENST00000466900.4;ENST00000476172.4;ENST00000485889.1;ENST00000492474.4;ENST00000536378.4;ENST00000539477.4	-562;-790;-1462;398;-96;206;-74;-74;197;196;-68;157;214;-46;-118;-47;-497;-96;380;-47	CGI:chr3:36992737-36993865	Island
cg05752685	0.858634	-2.00904	3.18776	0.00201086	0.0370193	-1.49626	chr11	75241741	75241743	-	cg05752685	CTD-2562J17.4;TPBGL	CTD-2562J17.4;CTD-2562J17.4;TPBGL	lincRNA;lincRNA;protein_coding	ENST00000530792.1;ENST00000603012.1;ENST00000562197.2	-568;-694;836	CGI:chr11:75240602-75242446	Island
cg02935154	0.857787	-0.0592448	4.08046	0.00010147	0.00749037	1.17602	chr7	12404077	12404079	-	cg02935154	VWDE	VWDE;VWDE;VWDE;VWDE;VWDE	protein_coding;protein_coding;protein_coding;protein_coding;protein_coding	ENST00000275358.6;ENST00000326715.4;ENST00000452576.5;ENST00000521169.4;ENST00000614403.3	-172;-353;-136;-136;-136	CGI:chr7:12403537-12404079	Island
cg00759295	0.856329	-1.70324	3.16492	0.00215723	0.0384642	-1.55823	chr19	41884408	41884410	+	cg00759295	ARHGEF1	ARHGEF1;ARHGEF1;ARHGEF1;ARHGEF1;ARHGEF1;ARHGEF1;ARHGEF1;ARHGEF1	protein_coding;protein_coding;protein_coding;protein_coding;protein_coding;protein_coding;protein_coding;protein_coding	ENST00000337665.7;ENST00000347545.7;ENST00000354532.6;ENST00000378152.7;ENST00000596957.1;ENST00000599846.4;ENST00000600274.4;ENST00000600387.4	-40;1183;1247;38;1184;1224;1225;1235	CGI:chr19:41882798-41884656	Island
cg04985097	0.856103	-2.85763	3.19686	0.00195519	0.0364278	-1.47149	chr5	75511863	75511865	+	cg04985097	POLK;COL4A3BP	COL4A3BP;COL4A3BP;COL4A3BP;POLK;POLK;POLK;POLK;POLK;POLK	protein_coding;protein_coding;protein_coding;protein_coding;protein_coding;protein_coding;protein_coding;protein_coding;protein_coding	ENST00000261415.10;ENST00000380494.8;ENST00000405807.7;ENST00000241436.7;ENST00000503479.5;ENST00000505774.4;ENST00000506928.4;ENST00000510815.5;ENST00000514296.4	-234;275;-234;107;18;-202;-28;-28;-206	CGI:chr5:75510756-75512149	Island
cg12666166	0.856027	-3.75973	3.84677	0.000231522	0.0114974	0.431963	chr12	108515144	108515146	+	cg12666166	FICD	FICD;FICD;FICD	protein_coding;protein_coding;protein_coding	ENST00000361549.2;ENST00000552695.4;ENST00000552758.1	-172;-41;-156	CGI:chr12:108514925-108515698	Island
cg09027814	0.855635	-0.6278	3.54106	0.000651312	0.0198994	-0.495302	chr5	76084223	76084225	+	cg09027814	SV2C;CTC-235G5.3	CTC-235G5.3;SV2C;SV2C	lincRNA;protein_coding;protein_coding	ENST00000503652.1;ENST00000322285.7;ENST00000502798.5	-37;809;1051	CGI:chr5:76083149-76084971	Island
cg01469836	0.853109	-2.70946	3.19303	0.00197845	0.0366864	-1.48192	chr1	31617858	31617860	+	cg01469836	HCRTR1	HCRTR1;HCRTR1;HCRTR1;HCRTR1;HCRTR1	protein_coding;protein_coding;protein_coding;protein_coding;protein_coding	ENST00000373705.1;ENST00000373706.8;ENST00000403528.5;ENST00000468521.1;ENST00000485464.4	-1335;-1182;158;172;172	CGI:chr1:31617670-31618337	Island
cg06946452	0.852078	-0.259506	3.5644	0.000602978	0.0190743	-0.426434	chr2	118849054	118849056	+	cg06946452	EN1	EN1	protein_coding	ENST00000295206.6	-1376	CGI:chr2:118848993-118849250	Island
cg09492086	0.850666	-1.69289	3.26207	0.00159643	0.0327045	-1.29234	chr13	39603437	39603439	-	cg09492086	LHFP	LHFP;LHFP	protein_coding;protein_coding	ENST00000379589.3;ENST00000495922.1	-266;91	CGI:chr13:39602712-39603439	Island
cg11075751	0.850135	-0.878736	3.1333	0.00237628	0.0406025	-1.64343	chr9	21975303	21975305	-	cg11075751	RP11-145E5.5;CDKN2A	CDKN2A;CDKN2A;CDKN2A;CDKN2A;CDKN2A;CDKN2A;CDKN2A;CDKN2A;CDKN2A;RP11-145E5.5	protein_coding;protein_coding;protein_coding;protein_coding;protein_coding;protein_coding;protein_coding;protein_coding;protein_coding;protein_coding	ENST00000304494.8;ENST00000361570.4;ENST00000380151.3;ENST00000494262.4;ENST00000498124.1;ENST00000498628.5;ENST00000530628.2;ENST00000579122.1;ENST00000579755.1;ENST00000404796.2	-205;19188;-476;19966;-437;19998;19108;-445;19321;172667	CGI:chr9:21974989-21975307	Island
cg14670597	0.849766	-2.17386	3.69024	0.000395756	0.0152947	-0.0495687	chr4	121801180	121801182	-	cg14670597	EXOSC9	EXOSC9;EXOSC9;EXOSC9;EXOSC9;EXOSC9;EXOSC9;EXOSC9	protein_coding;protein_coding;protein_coding;protein_coding;protein_coding;protein_coding;protein_coding	ENST00000243498.8;ENST00000379663.6;ENST00000509800.4;ENST00000509980.4;ENST00000511454.4;ENST00000512454.4;ENST00000513654.4	-137;-140;-166;-138;-145;-413;-143	CGI:chr4:121801180-121801603	Island
cg13545089	0.849589	3.67767	3.43726	0.000914134	0.024035	-0.797508	chr19	5915025	5915027	+	cg13545089	AC104532.4;CAPS	AC104532.4;CAPS;CAPS;CAPS;CAPS;CAPS;CAPS	antisense;protein_coding;protein_coding;protein_coding;protein_coding;protein_coding;protein_coding	ENST00000591109.1;ENST00000222125.8;ENST00000452990.5;ENST00000585541.1;ENST00000588776.4;ENST00000588865.1;ENST00000618299.3	-1126;789;785;753;3318;752;843	CGI:chr19:5914996-5915290	Island
cg18319921	0.849421	-1.3654	3.46724	0.00082943	0.0227681	-0.710918	chr5	129461060	129461062	-	cg18319921	ADAMTS19-AS1;ADAMTS19	ADAMTS19;ADAMTS19;ADAMTS19;ADAMTS19-AS1	protein_coding;protein_coding;protein_coding;antisense	ENST00000274487.7;ENST00000502709.1;ENST00000505791.4;ENST00000502827.1	795;-616;779;-371	CGI:chr5:129459810-129461724	Island
cg07131655	0.848888	-1.25679	3.04742	0.00308013	0.0469024	-1.87142	chr3	49869980	49869982	-	cg07131655	CAMKV	CAMKV;CAMKV;CAMKV;CAMKV;CAMKV;CAMKV;CAMKV;CAMKV;CAMKV;CAMKV;CAMKV;CAMKV;CAMKV	protein_coding;protein_coding;protein_coding;protein_coding;protein_coding;protein_coding;protein_coding;protein_coding;protein_coding;protein_coding;protein_coding;protein_coding;protein_coding	ENST00000296471.10;ENST00000463537.4;ENST00000466535.4;ENST00000466940.4;ENST00000467248.4;ENST00000475665.4;ENST00000476105.1;ENST00000477224.4;ENST00000479704.4;ENST00000480398.2;ENST00000487726.4;ENST00000488336.4;ENST00000498324.4	-75;-49;-75;-71;-74;-77;-75;242;-75;-45;-77;-74;-75	CGI:chr3:49869426-49870049	Island
cg03061122	0.84859	-1.7308	3.14359	0.00230277	0.0398802	-1.61576	chr17	44315190	44315192	-	cg03061122	RUNDC3A;RUNDC3A-AS1	RUNDC3A;RUNDC3A;RUNDC3A;RUNDC3A;RUNDC3A;RUNDC3A;RUNDC3A;RUNDC3A;RUNDC3A-AS1	protein_coding;protein_coding;protein_coding;protein_coding;protein_coding;protein_coding;protein_coding;protein_coding;antisense	ENST00000225441.10;ENST00000426726.6;ENST00000587483.4;ENST00000588564.1;ENST00000590834.4;ENST00000590941.4;ENST00000593079.1;ENST00000612735.1;ENST00000588097.4	6594;6631;4486;-1365;6777;6607;432;6357;125	CGI:chr17:44314955-44315711	Island
cg04508286	0.848547	-3.73008	3.4217	0.000961281	0.0247471	-0.842258	chr7	35800799	35800801	-	cg04508286	SEPT7-AS1;SEPT7	SEPT7;SEPT7;SEPT7;SEPT7;SEPT7;SEPT7-AS1;SEPT7-AS1;SEPT7-AS1	protein_coding;protein_coding;protein_coding;protein_coding;protein_coding;lincRNA;lincRNA;lincRNA	ENST00000350320.9;ENST00000399034.5;ENST00000435235.4;ENST00000475109.4;ENST00000493626.4;ENST00000412856.4;ENST00000424194.1;ENST00000437235.6	-187;-187;-133;-420;-420;-211;-183;-193	CGI:chr7:35800522-35801981	Island
cg24076474	0.847682	-2.38153	3.72756	0.000348705	0.0143002	0.0639526	chr19	11420675	11420677	+	cg24076474	CCDC151;RGL3	CCDC151;CCDC151;CCDC151;CCDC151;RGL3;RGL3;RGL3;RGL3;RGL3;RGL3;RGL3;RGL3;RGL3	protein_coding;protein_coding;protein_coding;protein_coding;protein_coding;protein_coding;protein_coding;protein_coding;protein_coding;protein_coding;protein_coding;protein_coding;protein_coding	ENST00000356392.7;ENST00000586836.4;ENST00000591179.4;ENST00000591345.4;ENST00000380456.6;ENST00000393423.6;ENST00000453604.5;ENST00000561570.1;ENST00000562663.4;ENST00000563726.4;ENST00000567080.1;ENST00000568420.1;ENST00000569439.4	14429;15107;14446;14503;-1333;-1347;-1361;-1358;-1402;-1365;-1361;-1370;-1358	CGI:chr19:11420610-11420922	Island
cg18564808	0.846713	-0.411097	3.39358	0.00105232	0.0260477	-0.922717	chr2	69012978	69012980	-	cg18564808	ANTXR1	ANTXR1;ANTXR1;ANTXR1;ANTXR1	protein_coding;protein_coding;protein_coding;protein_coding	ENST00000303714.7;ENST00000409349.6;ENST00000409829.6;ENST00000463335.1	-200;-419;-328;-379	CGI:chr2:69012951-69013872	Island
cg02287362	0.846434	-3.57534	3.33272	0.00127784	0.0288918	-1.09514	chr17	68291338	68291340	-	cg02287362	SLC16A6;ARSG	ARSG;ARSG;ARSG;ARSG;SLC16A6;SLC16A6;SLC16A6;SLC16A6	protein_coding;protein_coding;protein_coding;protein_coding;protein_coding;protein_coding;protein_coding;protein_coding	ENST00000448504.5;ENST00000452479.5;ENST00000581639.1;ENST00000621439.3;ENST00000327268.7;ENST00000580666.4;ENST00000582867.1;ENST00000583477.4	32156;-180;-153;-157;-222;-72;-156;-71	CGI:chr17:68290400-68292391	Island
cg02238388	0.84551	1.45979	4.14914	7.92e-05	0.00667532	1.40018	chr1	109466370	109466372	+	cg02238388	SYPL2	SYPL2	protein_coding	ENST00000369872.3	-258	CGI:chr1:109466340-109467165	Island
cg24989739	0.844647	0.407004	3.62136	0.000498897	0.0172685	-0.257006	chr6	105180151	105180153	-	cg24989739	POPDC3	POPDC3;POPDC3	protein_coding;protein_coding	ENST00000254765.3;ENST00000474760.1	-291;-156	CGI:chr6:105179531-105180195	Island
cg18035537	0.843733	-2.76656	3.28928	0.00146579	0.0311887	-1.21677	chr17	74859930	74859932	-	cg18035537	GRIN2C	GRIN2C;GRIN2C;GRIN2C;GRIN2C;GRIN2C	protein_coding;protein_coding;protein_coding;protein_coding;protein_coding	ENST00000293190.8;ENST00000347612.4;ENST00000578159.1;ENST00000584176.1;ENST00000584496.1	-55;605;1574;-58;911	CGI:chr17:74859498-74861742	Island
cg03521370	0.843646	-0.6525	3.21103	0.00187138	0.0355724	-1.43281	chr17	60421703	60421705	-	cg03521370	C17orf64;USP32	C17orf64;C17orf64;C17orf64;C17orf64;USP32;USP32	protein_coding;protein_coding;protein_coding;protein_coding;protein_coding;protein_coding	ENST00000269127.4;ENST00000461535.1;ENST00000464714.1;ENST00000474834.4;ENST00000588898.1;ENST00000590297.1	-806;29274;-832;-39;767;634	CGI:chr17:60421350-60421971	Island
cg11561443	0.843434	-2.12004	3.62427	0.00049407	0.017168	-0.248305	chr6	73461630	73461632	-	cg11561443	MTO1	MTO1;MTO1;MTO1;MTO1;MTO1;MTO1;MTO1;MTO1;MTO1;MTO1;MTO1	protein_coding;protein_coding;protein_coding;protein_coding;protein_coding;protein_coding;protein_coding;protein_coding;protein_coding;protein_coding;protein_coding	ENST00000370300.7;ENST00000370305.4;ENST00000370308.7;ENST00000415228.4;ENST00000415954.5;ENST00000442897.5;ENST00000462039.4;ENST00000498286.4;ENST00000518210.4;ENST00000521032.4;ENST00000522205.4	-135;-116;-135;-135;52;-112;-165;52;-513;-117;-148	CGI:chr6:73461626-73462146	Island
cg00676246	0.842182	-1.04336	3.49349	0.000761367	0.0216653	-0.634606	chr1	240091696	240091698	-	cg00676246	FMN2	FMN2;FMN2	protein_coding;protein_coding	ENST00000319653.12;ENST00000447095.4	-184;77348	CGI:chr1:240091659-240093763	Island
cg15625219	0.841879	-3.50181	3.98377	0.000143242	0.00889044	0.86462	chr4	55948767	55948769	+	cg15625219	CEP135	CEP135;CEP135;CEP135	protein_coding;protein_coding;protein_coding	ENST00000257287.4;ENST00000422247.5;ENST00000506809.1	-214;-104;-178	CGI:chr4:55948634-55949345	Island
cg13301933	0.841668	-1.61756	3.38718	0.00107411	0.0263309	-0.940938	chr15	61229239	61229241	+	cg13301933	RORA	RORA;RORA;RORA;RORA;RORA;RORA;RORA	protein_coding;protein_coding;protein_coding;protein_coding;protein_coding;protein_coding;protein_coding	ENST00000335670.9;ENST00000551975.4;ENST00000557822.4;ENST00000558904.2;ENST00000559145.1;ENST00000560300.1;ENST00000561093.1	80;-106;4;-84;-14;-6;-8	CGI:chr15:61228224-61229517	Island
cg19979355	0.841059	-3.88325	3.1818	0.00204814	0.0374007	-1.51247	chr17	5191922	5191924	-	cg19979355	ZNF594;RP11-333E1.1	RP11-333E1.1;RP11-333E1.1;ZNF594;ZNF594	antisense;antisense;protein_coding;protein_coding	ENST00000571689.1;ENST00000575601.4;ENST00000575779.1;ENST00000576772.1	-182;-162;-39;-60	CGI:chr17:5191544-5192161	Island
cg14276242	0.840756	-3.47595	3.55086	0.000630579	0.0195564	-0.466414	chr17	5192153	5192155	-	cg14276242	ZNF594;RP11-333E1.1	RP11-333E1.1;RP11-333E1.1;ZNF594;ZNF594	antisense;antisense;protein_coding;protein_coding	ENST00000571689.1;ENST00000575601.4;ENST00000575779.1;ENST00000576772.1	49;69;-270;-291	CGI:chr17:5191544-5192161	Island
cg25381667	0.840592	-0.508725	3.8559	0.000224304	0.0112974	0.460464	chr11	27722103	27722105	-	cg25381667	RP11-587D21.4;BDNF	BDNF;BDNF;BDNF;BDNF;RP11-587D21.4	protein_coding;protein_coding;protein_coding;protein_coding;sense_overlapping	ENST00000314915.6;ENST00000395978.6;ENST00000395981.6;ENST00000525950.4;ENST00000530663.1	-45;-1380;-1380;-1324;155545	CGI:chr11:27721925-27723017	Island
cg04766136	0.840073	-1.87425	3.45575	0.000860961	0.0232405	-0.744152	chr3	180679644	180679646	+	cg04766136	CCDC39;CCDC39-AS1	CCDC39;CCDC39;CCDC39;CCDC39-AS1	protein_coding;protein_coding;protein_coding;antisense	ENST00000442201.5;ENST00000471307.5;ENST00000476379.4;ENST00000495357.1	-144;191289;58230;-440	CGI:chr3:180679316-180680089	Island
cg18144285	0.838186	-0.214194	3.43943	0.000907748	0.0239479	-0.791268	chr15	91099795	91099797	+	cg18144285	SV2B	SV2B;SV2B;SV2B	protein_coding;protein_coding;protein_coding	ENST00000394232.4;ENST00000545111.5;ENST00000557410.4	-490;-155;-520	CGI:chr15:91099678-91100472	Island
cg15824316	0.837916	-2.07351	4.38122	3.37e-05	0.00441432	2.17498	chr12	116879532	116879534	+	cg15824316	HRK	HRK;HRK;HRK;HRK	protein_coding;protein_coding;protein_coding;protein_coding	ENST00000257572.5;ENST00000550505.4;ENST00000552092.1;ENST00000586941.1	1909;1556;85;-1035	CGI:chr12:116878584-116879900	Island
cg18413367	0.837219	-2.35975	3.81992	0.000254069	0.0120665	0.348368	chr18	74598124	74598126	-	cg18413367	LINC00909;ZNF407	LINC00909;LINC00909;LINC00909;LINC00909;ZNF407	lincRNA;lincRNA;lincRNA;lincRNA;protein_coding	ENST00000577806.1;ENST00000580048.1;ENST00000581192.1;ENST00000585279.1;ENST00000582337.4	-555;-300;384;-324;254	CGI:chr18:74597281-74598728	Island
cg26732615	0.837157	1.94986	3.33472	0.00126976	0.0287932	-1.08951	chr19	19537525	19537527	-	cg26732615	YJEFN3;CILP2	CILP2;CILP2;YJEFN3;YJEFN3;YJEFN3	protein_coding;protein_coding;protein_coding;protein_coding;protein_coding	ENST00000291495.5;ENST00000586018.4;ENST00000436027.8;ENST00000458210.6;ENST00000514277.5	-740;-723;8664;8643;8630	CGI:chr19:19537325-19538581	Island
cg07781332	0.836691	-0.77628	3.0665	0.00290878	0.0454392	-1.82119	chr5	129461002	129461004	+	cg07781332	ADAMTS19-AS1;ADAMTS19	ADAMTS19;ADAMTS19;ADAMTS19;ADAMTS19-AS1	protein_coding;protein_coding;protein_coding;antisense	ENST00000274487.7;ENST00000502709.1;ENST00000505791.4;ENST00000502827.1	737;-674;721;-313	CGI:chr5:129459810-129461724	Island
cg05364829	0.836334	-3.04169	3.42154	0.000961755	0.0247524	-0.842697	chr1	21345416	21345418	-	cg05364829	ECE1	ECE1;ECE1	protein_coding;protein_coding	ENST00000415912.5;ENST00000463334.2	88;-279	CGI:chr1:21344867-21345826	Island
cg01782227	0.836288	-0.238599	3.72103	0.000356528	0.0144791	0.0440463	chr14	36519572	36519574	+	cg01782227	NKX2-1-AS1;NKX2-1;RP11-896J10.3	NKX2-1;NKX2-1;NKX2-1;NKX2-1;NKX2-1-AS1;RP11-896J10.3	protein_coding;protein_coding;protein_coding;protein_coding;antisense;processed_transcript	ENST00000354822.6;ENST00000498187.5;ENST00000518149.4;ENST00000522719.2;ENST00000521292.2;ENST00000521945.1	656;121;1577;562;294;-51	CGI:chr14:36517157-36521371	Island
cg15924985	0.835802	-1.02433	3.6935	0.000391425	0.0151996	-0.0397023	chr15	41621367	41621369	+	cg15924985	MGA	MGA;MGA	protein_coding;protein_coding	ENST00000563576.4;ENST00000568630.1	-169;143	CGI:chr15:41621135-41622162	Island
cg07283152	0.835548	1.50146	4.22238	6.07e-05	0.00585952	1.64182	chr11	8263449	8263451	-	cg07283152	LMO1	LMO1;LMO1;LMO1;LMO1	protein_coding;protein_coding;protein_coding;protein_coding	ENST00000335790.6;ENST00000428101.5;ENST00000524379.1;ENST00000534484.1	409;5267;-61;409	CGI:chr11:8262555-8263485	Island
cg19394196	0.834913	-1.88529	3.48393	0.000785519	0.0220653	-0.662446	chr19	41859963	41859965	-	cg19394196	RPS19	RPS19;RPS19;RPS19;RPS19;RPS19;RPS19;RPS19;RPS19	protein_coding;protein_coding;protein_coding;protein_coding;protein_coding;protein_coding;protein_coding;protein_coding	ENST00000221975.5;ENST00000593863.4;ENST00000598261.1;ENST00000598399.1;ENST00000598466.4;ENST00000598742.4;ENST00000600467.4;ENST00000601492.4	-294;-483;-806;-815;-292;45;-292;-292	CGI:chr19:41859608-41860695	Island
cg00443596	0.834596	-0.854995	3.79755	0.000274432	0.0125676	0.279055	chr18	34222565	34222567	+	cg00443596	NOL4;RP11-379L18.1;RP11-379L18.2	NOL4;NOL4;NOL4;NOL4;NOL4;NOL4;NOL4;NOL4;RP11-379L18.1;RP11-379L18.2	protein_coding;protein_coding;protein_coding;protein_coding;protein_coding;protein_coding;protein_coding;protein_coding;antisense;TEC	ENST00000261592.8;ENST00000538587.4;ENST00000586309.1;ENST00000586314.4;ENST00000587971.4;ENST00000589544.4;ENST00000590712.4;ENST00000591917.4;ENST00000587528.1;ENST00000623479.1	986;-473;-276;-247;-242;906;640;-455;-400;-962	CGI:chr18:34222394-34223828	Island
cg11306169	0.834592	1.61674	3.26255	0.00159402	0.032682	-1.291	chr9	132581988	132581990	-	cg11306169	BARHL1	BARHL1;BARHL1	protein_coding;protein_coding	ENST00000263610.5;ENST00000542090.1	-197;-671	CGI:chr9:132579777-132583199	Island
cg03552401	0.834175	-3.15569	4.11143	9.08e-05	0.00710399	1.2768	chr19	54463799	54463801	+	cg03552401	LENG9	LENG9	protein_coding	ENST00000611161.1	-88	CGI:chr19:54462992-54465635	Island
cg12371226	0.834097	-2.92618	3.56528	0.000601225	0.0190451	-0.423831	chr19	1401582	1401584	+	cg12371226	GAMT	GAMT;GAMT	protein_coding;protein_coding	ENST00000252288.5;ENST00000447102.6	-39;-12	CGI:chr19:1401093-1401785	Island
cg00769520	0.833546	-2.17723	3.24424	0.00168787	0.0336898	-1.34161	chr12	22335530	22335532	+	cg00769520	ST8SIA1	ST8SIA1;ST8SIA1;ST8SIA1;ST8SIA1;ST8SIA1;ST8SIA1;ST8SIA1	protein_coding;protein_coding;protein_coding;protein_coding;protein_coding;protein_coding;protein_coding	ENST00000261197.6;ENST00000381424.3;ENST00000396037.7;ENST00000404299.3;ENST00000536558.4;ENST00000540824.4;ENST00000541868.1	-816;-859;-816;-830;101511;670;-1367	CGI:chr12:22335530-22335732	Island
cg00515161	0.832813	-3.19321	3.75384	0.000318811	0.0136345	0.1444	chr17	61863538	61863540	-	cg00515161	BRIP1	BRIP1;BRIP1	protein_coding;protein_coding	ENST00000259008.5;ENST00000577913.1	-17;-194	CGI:chr17:61863464-61863706	Island
cg08151750	0.832342	-0.982451	3.00931	0.00345067	0.0498826	-1.97098	chr2	27495421	27495423	+	cg08151750	FNDC4;GCKR	FNDC4;FNDC4;FNDC4;GCKR;GCKR;GCKR	protein_coding;protein_coding;protein_coding;protein_coding;protein_coding;protein_coding	ENST00000264703.3;ENST00000476197.1;ENST00000491414.4;ENST00000264717.5;ENST00000417872.4;ENST00000472290.1	-176;-609;-259;-1421;-1427;-1462	CGI:chr2:27494814-27495470	Island
cg16405637	0.83207	-1.35822	3.10602	0.00258167	0.0425695	-1.71637	chr4	42397685	42397687	+	cg16405637	SHISA3	SHISA3	protein_coding	ENST00000319234.4	-154	CGI:chr4:42397135-42398785	Island
cg15146834	0.831887	-2.09438	4.04606	0.000114775	0.00797909	1.06467	chr6	150142638	150142640	+	cg15146834	PPP1R14C	PPP1R14C	protein_coding	ENST00000361131.4	-438	CGI:chr6:150142635-150143866	Island
cg07771338	0.831612	-2.47047	4.02744	0.000122659	0.0082452	1.00466	chr22	19714567	19714569	-	cg07771338	SEPT5	SEPT5;SEPT5;SEPT5;SEPT5;SEPT5	protein_coding;protein_coding;protein_coding;protein_coding;protein_coding	ENST00000406172.5;ENST00000406395.4;ENST00000412544.4;ENST00000455784.5;ENST00000622227.3	38;63;-108;103;103	CGI:chr22:19713991-19714946	Island
cg02945056	0.831327	0.502029	4.93004	4.06e-06	0.00179505	4.10463	chr7	127585836	127585838	-	cg02945056	GCC1	GCC1;GCC1	protein_coding;protein_coding	ENST00000321407.2;ENST00000497650.1	-229;7770	CGI:chr7:127585146-127585896	Island
cg08244959	0.831149	-1.90016	3.78609	0.000285463	0.0128203	0.24364	chr1	18108279	18108281	+	cg08244959	IGSF21;RP11-174G17.3	IGSF21;RP11-174G17.3	protein_coding;TEC	ENST00000251296.3;ENST00000624418.1	533;-1110	CGI:chr1:18107611-18108319	Island
cg23889440	0.830962	-0.96938	3.98001	0.000145164	0.0089559	0.852595	chr18	50560045	50560047	+	cg23889440	MAPK4	MAPK4;MAPK4;MAPK4;MAPK4	protein_coding;protein_coding;protein_coding;protein_coding	ENST00000400384.5;ENST00000540640.3;ENST00000588540.1;ENST00000592595.4	-33;-88;-597;-97	CGI:chr18:50559468-50561219	Island
cg06580330	0.830788	-3.25931	3.28877	0.00146817	0.0312176	-1.2182	chr1	97921133	97921135	-	cg06580330	DPYD	DPYD;DPYD;DPYD	protein_coding;protein_coding;protein_coding	ENST00000306031.5;ENST00000370192.6;ENST00000460019.1	-84;-110;-136	CGI:chr1:97920633-97921168	Island
cg14311608	0.830664	-0.873076	3.96925	0.000150791	0.00914436	0.81828	chr3	42773399	42773401	-	cg14311608	RP11-70C1.1;CCDC13;RP4-613B23.5	CCDC13;CCDC13;CCDC13;RP11-70C1.1;RP4-613B23.5	protein_coding;protein_coding;protein_coding;antisense;protein_coding	ENST00000310232.9;ENST00000435327.2;ENST00000492806.4;ENST00000432377.1;ENST00000431549.4	-146;-156;-146;2787;31119	CGI:chr3:42773075-42773401	Island
cg06987616	0.830002	-3.41826	3.41334	0.000987521	0.0251289	-0.866215	chr10	59362721	59362723	-	cg06987616	FAM13C	FAM13C;FAM13C;FAM13C;FAM13C;FAM13C;FAM13C;FAM13C;FAM13C;FAM13C;FAM13C;FAM13C;FAM13C;FAM13C	protein_coding;protein_coding;protein_coding;protein_coding;protein_coding;protein_coding;protein_coding;protein_coding;protein_coding;protein_coding;protein_coding;protein_coding;protein_coding	ENST00000422313.5;ENST00000435852.5;ENST00000468840.5;ENST00000470220.4;ENST00000503444.1;ENST00000512919.4;ENST00000611933.3;ENST00000614220.3;ENST00000618427.3;ENST00000618804.3;ENST00000619059.3;ENST00000621119.3;ENST00000622363.3	-261;-213;182;-20;109;460;-127;-174;-127;-171;-199;-157;-131	CGI:chr10:59362548-59362778	Island
cg07089892	0.829157	-0.203352	3.73857	0.000335866	0.0140242	0.0976162	chr4	183905160	183905162	+	cg07089892	STOX2	STOX2;STOX2	protein_coding;protein_coding	ENST00000308497.7;ENST00000511250.1	-196;51729	CGI:chr4:183905100-183907024	Island
cg21161492	0.828683	-1.80925	3.82318	0.00025122	0.0120051	0.35851	chr7	127585768	127585770	-	cg21161492	GCC1	GCC1;GCC1	protein_coding;protein_coding	ENST00000321407.2;ENST00000497650.1	-161;7838	CGI:chr7:127585146-127585896	Island
cg13454407	0.827253	-0.720586	3.08287	0.00276891	0.0441948	-1.77791	chr8	109974752	109974754	-	cg13454407	RP11-696P8.2;KCNV1	KCNV1;KCNV1;RP11-696P8.2	protein_coding;protein_coding;antisense	ENST00000297404.1;ENST00000524391.4;ENST00000530667.1	-22;1095;809	CGI:chr8:109973884-109974754	Island
cg22435815	0.827111	-0.708365	3.86291	0.000218899	0.011132	0.482418	chr13	99981730	99981732	-	cg22435815	ZIC2	ZIC2;ZIC2	protein_coding;protein_coding	ENST00000376335.6;ENST00000620342.1	-42;-335	CGI:chr13:99979498-99983272	Island
cg16347858	0.827107	-1.26911	3.57192	0.000588142	0.0188372	-0.404173	chr2	172086772	172086774	+	cg16347858	DLX1	DLX1;DLX1;DLX1;DLX1;DLX1;DLX1;DLX1	protein_coding;protein_coding;protein_coding;protein_coding;protein_coding;protein_coding;protein_coding	ENST00000341900.6;ENST00000361609.4;ENST00000361725.4;ENST00000409492.1;ENST00000469444.5;ENST00000475989.2;ENST00000550686.1	1236;2032;1546;1215;2023;505;-595	CGI:chr2:172086561-172087431	Island
cg17222164	0.825616	-0.305118	3.29061	0.00145968	0.0311165	-1.21306	chr17	45262108	45262110	+	cg17222164	SPATA32;MAP3K14-AS1	MAP3K14-AS1;MAP3K14-AS1;MAP3K14-AS1;MAP3K14-AS1;MAP3K14-AS1;MAP3K14-AS1;MAP3K14-AS1;MAP3K14-AS1;MAP3K14-AS1;MAP3K14-AS1;SPATA32;SPATA32;SPATA32	antisense;antisense;antisense;antisense;antisense;antisense;antisense;antisense;antisense;antisense;protein_coding;protein_coding;protein_coding	ENST00000585346.4;ENST00000585351.1;ENST00000585780.4;ENST00000586450.4;ENST00000588160.1;ENST00000588504.4;ENST00000588698.4;ENST00000590100.4;ENST00000591263.4;ENST00000592422.4;ENST00000331780.4;ENST00000586359.1;ENST00000588866.4	14154;-83;331;28;7084;14172;14143;14172;14183;14154;4;-14;-18	CGI:chr17:45261757-45262465	Island
cg19370952	0.825503	-0.106697	3.38338	0.00108728	0.0265051	-0.951769	chr11	35418891	35418893	-	cg19370952	SLC1A2;RP4-683L5.1	RP4-683L5.1;SLC1A2;SLC1A2;SLC1A2;SLC1A2;SLC1A2	antisense;protein_coding;protein_coding;protein_coding;protein_coding;protein_coding	ENST00000534165.1;ENST00000278379.6;ENST00000395750.4;ENST00000395753.4;ENST00000449068.1;ENST00000606205.4	-166;358;1086;1172;1135;179	CGI:chr11:35418874-35420335	Island
cg03251287	0.822908	-2.55615	3.47159	0.000817762	0.0225845	-0.698296	chr19	50333652	50333654	+	cg03251287	NR1H2;KCNC3	KCNC3;NR1H2;NR1H2;NR1H2	protein_coding;protein_coding;protein_coding;protein_coding	ENST00000474951.1;ENST00000593532.4;ENST00000600355.4;ENST00000600978.1	-137;3960;3999;3930	CGI:chr19:50333133-50334190	Island
cg05938497	0.822558	0.183968	3.96224	0.000154571	0.00927115	0.795949	chr4	185018799	185018801	+	cg05938497	HELT	HELT;HELT;HELT;HELT	protein_coding;protein_coding;protein_coding;protein_coding	ENST00000338875.5;ENST00000505610.4;ENST00000513599.1;ENST00000515777.4	-130;-42;-42;-42	CGI:chr4:185018068-185021593	Island
cg08705505	0.822189	-0.974517	3.97366	0.000148458	0.00906542	0.832349	chr17	79802931	79802933	-	cg08705505	CBX8	CBX8;CBX8	protein_coding;protein_coding	ENST00000427800.2;ENST00000485449.1	-1398;-1248	CGI:chr17:79796873-79804669	Island
cg04615411	0.820128	-1.94361	4.75672	8.02e-06	0.0023616	3.48146	chr7	127252519	127252521	-	cg04615411	GRM8	GRM8;GRM8;GRM8;GRM8;GRM8	protein_coding;protein_coding;protein_coding;protein_coding;protein_coding	ENST00000339582.5;ENST00000358373.6;ENST00000412160.1;ENST00000457830.1;ENST00000472701.4	775;-138;-1493;-1300;574	CGI:chr7:127251246-127254151	Island
cg08203834	0.819409	-0.264905	3.47241	0.000815568	0.022549	-0.695901	chr12	44876047	44876049	-	cg08203834	NELL2	NELL2;NELL2;NELL2;NELL2;NELL2;NELL2;NELL2;NELL2;NELL2;NELL2;NELL2;NELL2;NELL2;NELL2	protein_coding;protein_coding;protein_coding;protein_coding;protein_coding;protein_coding;protein_coding;protein_coding;protein_coding;protein_coding;protein_coding;protein_coding;protein_coding;protein_coding	ENST00000333837.7;ENST00000395487.5;ENST00000429094.5;ENST00000437801.5;ENST00000452445.5;ENST00000546415.1;ENST00000547751.4;ENST00000548531.1;ENST00000548826.4;ENST00000549027.4;ENST00000551601.4;ENST00000551949.1;ENST00000552993.4;ENST00000553120.1	37881;-393;327;1050;308;239;268;-235;-31;268;268;38092;45801;-579	CGI:chr12:44876047-44877052	Island
cg14810501	0.819404	-1.58634	3.54548	0.000641887	0.0197307	-0.482287	chr22	50170713	50170715	-	cg14810501	PANX2	PANX2;PANX2;PANX2	protein_coding;protein_coding;protein_coding	ENST00000159647.8;ENST00000395842.2;ENST00000402472.2	-18;-18;-48	CGI:chr22:50169394-50171198	Island
cg05906740	0.819042	-5.25038	3.12421	0.00244294	0.0412734	-1.66778	chr3	36993713	36993715	+	cg05906740	EPM2AIP1;MLH1	EPM2AIP1;EPM2AIP1;EPM2AIP1;MLH1;MLH1;MLH1;MLH1;MLH1;MLH1;MLH1;MLH1;MLH1;MLH1;MLH1;MLH1;MLH1;MLH1;MLH1;MLH1;MLH1	protein_coding;protein_coding;protein_coding;protein_coding;protein_coding;protein_coding;protein_coding;protein_coding;protein_coding;protein_coding;protein_coding;protein_coding;protein_coding;protein_coding;protein_coding;protein_coding;protein_coding;protein_coding;protein_coding;protein_coding	ENST00000322716.7;ENST00000623924.1;ENST00000624586.1;ENST00000231790.5;ENST00000429117.4;ENST00000432299.4;ENST00000435176.4;ENST00000441265.4;ENST00000442249.4;ENST00000454028.4;ENST00000455445.5;ENST00000456676.5;ENST00000457004.4;ENST00000458205.5;ENST00000466900.4;ENST00000476172.4;ENST00000485889.1;ENST00000492474.4;ENST00000536378.4;ENST00000539477.4	-545;-773;-1445;381;-113;189;-91;-91;180;179;-85;140;197;-63;-135;-64;-514;-113;363;-64	CGI:chr3:36992737-36993865	Island
cg07692861	0.818993	-2.42723	3.49851	0.000748982	0.0214825	-0.619981	chr3	190121079	190121081	-	cg07692861	P3H2;P3H2-AS1	P3H2;P3H2;P3H2;P3H2-AS1	protein_coding;protein_coding;protein_coding;antisense	ENST00000319332.8;ENST00000426003.1;ENST00000427335.5;ENST00000412203.1	-150;599;1358;115	CGI:chr3:190120291-190121090	Island
cg00282347	0.818564	-0.0947848	3.53729	0.000659451	0.0200351	-0.50639	chr1	6180979	6180981	-	cg00282347	CHD5	CHD5;CHD5	protein_coding;protein_coding	ENST00000262450.6;ENST00000496404.1	-856;-956	CGI:chr1:6180971-6181191	Island
cg13216057	0.817343	-0.834043	3.69225	0.000393082	0.0152444	-0.043491	chr11	12009095	12009097	-	cg13216057	DKK3	DKK3;DKK3;DKK3;DKK3;DKK3;DKK3;DKK3;DKK3;DKK3;DKK3;DKK3;DKK3	protein_coding;protein_coding;protein_coding;protein_coding;protein_coding;protein_coding;protein_coding;protein_coding;protein_coding;protein_coding;protein_coding;protein_coding	ENST00000326932.7;ENST00000396505.5;ENST00000525493.4;ENST00000526218.4;ENST00000527132.1;ENST00000529338.1;ENST00000530694.4;ENST00000532873.4;ENST00000533813.4;ENST00000533900.1;ENST00000534479.4;ENST00000534511.4	275;-13;674;630;-465;42;642;-198;116;117;235;-471	CGI:chr11:12008190-12009294	Island
cg15651775	0.816869	-1.46342	3.13337	0.00237578	0.0405985	-1.64324	chr5	111223876	111223878	-	cg15651775	CAMK4	CAMK4;CAMK4;CAMK4;CAMK4;CAMK4;CAMK4;CAMK4;CAMK4	protein_coding;protein_coding;protein_coding;protein_coding;protein_coding;protein_coding;protein_coding;protein_coding	ENST00000282356.7;ENST00000504090.1;ENST00000504544.4;ENST00000508074.4;ENST00000509408.4;ENST00000512453.4;ENST00000514007.4;ENST00000515231.4	-210;-588;-506;223;-510;-74;-533;-506	CGI:chr5:111223871-111224748	Island
cg07580652	0.816183	-3.61271	4.24291	5.63e-05	0.00566579	1.71003	chr2	151410067	151410069	+	cg07580652	RIF1	RIF1;RIF1;RIF1;RIF1;RIF1;RIF1;RIF1	protein_coding;protein_coding;protein_coding;protein_coding;protein_coding;protein_coding;protein_coding	ENST00000243326.8;ENST00000414861.5;ENST00000428287.5;ENST00000430328.5;ENST00000444746.5;ENST00000453091.5;ENST00000494333.1	126;111;181;-23;184;184;167	CGI:chr2:151409757-151410772	Island
cg10629682	0.815639	-0.47885	3.42803	0.000941825	0.024455	-0.824066	chr2	27263192	27263194	-	cg10629682	SLC30A3	SLC30A3;SLC30A3;SLC30A3;SLC30A3;SLC30A3;SLC30A3;SLC30A3	protein_coding;protein_coding;protein_coding;protein_coding;protein_coding;protein_coding;protein_coding	ENST00000233535.7;ENST00000424577.4;ENST00000426569.1;ENST00000426924.4;ENST00000432351.4;ENST00000445870.4;ENST00000450118.4	67;12149;12153;12625;944;-321;-1032	CGI:chr2:27262149-27265321	Island
cg02007844	0.815585	-2.24771	3.64085	0.000467381	0.0166953	-0.198598	chr12	21775055	21775057	-	cg02007844	KCNJ8	KCNJ8;KCNJ8	protein_coding;protein_coding	ENST00000240662.2;ENST00000537950.1	-234;526	CGI:chr12:21774490-21775057	Island
cg06831790	0.815368	-0.372959	3.99578	0.000137274	0.0087095	0.903023	chr4	72568073	72568075	-	cg06831790	ADAMTS3	ADAMTS3;ADAMTS3;ADAMTS3	protein_coding;protein_coding;protein_coding	ENST00000286657.7;ENST00000505193.1;ENST00000622135.1	726;-28;723	CGI:chr4:72568066-72568572	Island
cg12469475	0.814808	-1.23071	4.07055	0.000105143	0.00763587	1.14388	chr7	33904053	33904055	+	cg12469475	BMPER	BMPER;BMPER;BMPER;BMPER;BMPER	protein_coding;protein_coding;protein_coding;protein_coding;protein_coding	ENST00000297161.5;ENST00000436222.4;ENST00000444773.1;ENST00000448280.4;ENST00000496609.1	-858;-1480;-1486;-858;-1450	CGI:chr7:33904053-33905897	Island
cg18408676	0.813585	-2.09139	3.39707	0.00104058	0.0258818	-0.912754	chr19	50333682	50333684	+	cg18408676	NR1H2;KCNC3	KCNC3;NR1H2;NR1H2;NR1H2	protein_coding;protein_coding;protein_coding;protein_coding	ENST00000474951.1;ENST00000593532.4;ENST00000600355.4;ENST00000600978.1	-167;3990;4029;3960	CGI:chr19:50333133-50334190	Island
cg24014661	0.812011	-2.5917	3.79901	0.000273058	0.0125337	0.283568	chr6	44297931	44297933	+	cg24014661	TMEM151B;RP11-444E17.6;TCTE1	RP11-444E17.6;TCTE1;TMEM151B	protein_coding;protein_coding;protein_coding	ENST00000505802.1;ENST00000371505.4;ENST00000438774.2	24737;-243;27188	CGI:chr6:44297233-44297974	Island
cg16311339	0.811975	-2.57317	3.84684	0.000231464	0.0114972	0.432186	chr3	180679547	180679549	-	cg16311339	CCDC39;CCDC39-AS1	CCDC39;CCDC39;CCDC39;CCDC39-AS1	protein_coding;protein_coding;protein_coding;antisense	ENST00000442201.5;ENST00000471307.5;ENST00000476379.4;ENST00000495357.1	-47;191386;58327;-537	CGI:chr3:180679316-180680089	Island
cg04614997	0.811913	-0.523369	3.3272	0.0013004	0.0291467	-1.11066	chr17	29006166	29006168	-	cg04614997	SEZ6;PIPOX	PIPOX;PIPOX;PIPOX;PIPOX;PIPOX;SEZ6;SEZ6;SEZ6;SEZ6;SEZ6	protein_coding;protein_coding;protein_coding;protein_coding;protein_coding;protein_coding;protein_coding;protein_coding;protein_coding;protein_coding	ENST00000577182.4;ENST00000578748.5;ENST00000580241.4;ENST00000580383.4;ENST00000583215.4;ENST00000317338.15;ENST00000335960.9;ENST00000360295.12;ENST00000442608.6;ENST00000585644.1	53727;54306;55653;55546;55523;132;-118;-21;-253;274	CGI:chr17:29005250-29006170	Island
cg03791373	0.811847	-1.35476	3.79596	0.000275936	0.0126012	0.274142	chr9	37034235	37034237	-	cg03791373	PAX5	PAX5;PAX5;PAX5;PAX5;PAX5;PAX5;PAX5;PAX5;PAX5;PAX5;PAX5;PAX5;PAX5	protein_coding;protein_coding;protein_coding;protein_coding;protein_coding;protein_coding;protein_coding;protein_coding;protein_coding;protein_coding;protein_coding;protein_coding;protein_coding	ENST00000358127.7;ENST00000377840.5;ENST00000377847.5;ENST00000377852.5;ENST00000377853.5;ENST00000414447.4;ENST00000446742.4;ENST00000520154.4;ENST00000520281.4;ENST00000522003.4;ENST00000523145.4;ENST00000523241.4;ENST00000523493.4	-50;-194;-204;-194;-194;-204;-204;-194;-204;-204;-204;-194;-204	CGI:chr9:37034138-37034854	Island
cg17400620	0.80935	-1.34825	3.22607	0.00178609	0.0347047	-1.3916	chr7	44325433	44325435	+	cg17400620	CAMK2B	CAMK2B;CAMK2B;CAMK2B;CAMK2B;CAMK2B;CAMK2B;CAMK2B;CAMK2B;CAMK2B;CAMK2B;CAMK2B;CAMK2B;CAMK2B;CAMK2B;CAMK2B;CAMK2B;CAMK2B;CAMK2B;CAMK2B	protein_coding;protein_coding;protein_coding;protein_coding;protein_coding;protein_coding;protein_coding;protein_coding;protein_coding;protein_coding;protein_coding;protein_coding;protein_coding;protein_coding;protein_coding;protein_coding;protein_coding;protein_coding;protein_coding	ENST00000258682.9;ENST00000346990.7;ENST00000347193.7;ENST00000350811.6;ENST00000353185.6;ENST00000353625.7;ENST00000358707.6;ENST00000395747.5;ENST00000395749.5;ENST00000415369.4;ENST00000421607.1;ENST00000424197.4;ENST00000427209.1;ENST00000440254.5;ENST00000457475.4;ENST00000470984.4;ENST00000495819.4;ENST00000497584.4;ENST00000523845.4	-9;-9;-9;63;52;-2;192;-12;65;-1471;14;41;86;223;198;734;-243;9144;42	CGI:chr7:44324833-44325718	Island
cg26752884	0.808921	-3.24365	3.94096	0.000166606	0.00961432	0.728333	chr11	96390052	96390054	+	cg26752884	CCDC82;JRKL	CCDC82;CCDC82;CCDC82;JRKL;JRKL	protein_coding;protein_coding;protein_coding;protein_coding;protein_coding	ENST00000524836.1;ENST00000525786.1;ENST00000538597.1;ENST00000332349.4;ENST00000546177.1	-129;-133;-640;58;63	CGI:chr11:96389372-96390423	Island
cg18058532	0.8088	-2.24169	3.63908	0.000470169	0.0167454	-0.203922	chr11	31811161	31811163	-	cg18058532	PAX6;RCN1	PAX6;PAX6;PAX6;PAX6;PAX6;PAX6;PAX6;PAX6;PAX6;PAX6;PAX6;PAX6;PAX6;PAX6;PAX6;PAX6;PAX6;PAX6;RCN1	protein_coding;protein_coding;protein_coding;protein_coding;protein_coding;protein_coding;protein_coding;protein_coding;protein_coding;protein_coding;protein_coding;protein_coding;protein_coding;protein_coding;protein_coding;protein_coding;protein_coding;protein_coding;protein_coding	ENST00000241001.11;ENST00000379107.5;ENST00000379109.5;ENST00000379111.5;ENST00000379115.7;ENST00000379123.8;ENST00000379129.5;ENST00000379132.6;ENST00000419022.4;ENST00000423822.5;ENST00000438681.4;ENST00000464174.4;ENST00000524853.4;ENST00000525535.1;ENST00000527769.4;ENST00000532175.4;ENST00000533333.4;ENST00000606377.4;ENST00000530348.4	76;-856;-494;-116;170;516;6800;6800;6800;6713;-24;6776;1016;1765;-43;6787;147;1022;-1230	CGI:chr11:31811158-31811626	Island
cg08806153	0.808358	-1.47379	3.19097	0.00199106	0.0368216	-1.48753	chr2	176107232	176107234	+	cg08806153	HOXD11	HOXD11;HOXD11;HOXD11	protein_coding;protein_coding;protein_coding	ENST00000249504.6;ENST00000498438.1;ENST00000619244.1	-54;3016;-124	CGI:chr2:176107060-176108161	Island
cg21055532	0.808121	-2.01854	4.21567	6.22e-05	0.00592703	1.61957	chr19	18919581	18919583	+	cg21055532	DDX49;AC002985.3;COPE	AC002985.3;AC002985.3;COPE;COPE;COPE;COPE;COPE;COPE;COPE;COPE;DDX49;DDX49;DDX49;DDX49;DDX49;DDX49;DDX49;DDX49;DDX49	protein_coding;protein_coding;protein_coding;protein_coding;protein_coding;protein_coding;protein_coding;protein_coding;protein_coding;protein_coding;protein_coding;protein_coding;protein_coding;protein_coding;protein_coding;protein_coding;protein_coding;protein_coding;protein_coding	ENST00000593484.1;ENST00000596918.4;ENST00000262812.7;ENST00000349893.7;ENST00000351079.7;ENST00000593827.1;ENST00000597646.4;ENST00000599964.1;ENST00000600932.4;ENST00000614388.3;ENST00000247003.7;ENST00000593361.4;ENST00000594021.4;ENST00000595858.4;ENST00000598972.4;ENST00000599373.4;ENST00000599981.4;ENST00000602113.4;ENST00000629999.1	14816;14816;-184;-218;-206;-204;-216;-227;-201;-193;-94;-147;-134;-146;-148;-134;-134;-157;-94	CGI:chr19:18919115-18919844	Island
cg19295951	0.807601	1.05528	3.38803	0.00107119	0.0262845	-0.938516	chr15	45129799	45129801	-	cg19295951	DUOXA1;DUOX1	DUOX1;DUOX1;DUOX1;DUOX1;DUOXA1;DUOXA1;DUOXA1;DUOXA1;DUOXA1;DUOXA1;DUOXA1;DUOXA1;DUOXA1;DUOXA1;DUOXA1;DUOXA1;DUOXA1	protein_coding;protein_coding;protein_coding;protein_coding;protein_coding;protein_coding;protein_coding;protein_coding;protein_coding;protein_coding;protein_coding;protein_coding;protein_coding;protein_coding;protein_coding;protein_coding;protein_coding	ENST00000321429.7;ENST00000389037.6;ENST00000558322.4;ENST00000561220.5;ENST00000267803.7;ENST00000558326.4;ENST00000558377.4;ENST00000558422.4;ENST00000558851.1;ENST00000558976.1;ENST00000558996.4;ENST00000559014.4;ENST00000559226.4;ENST00000559407.1;ENST00000559644.4;ENST00000559988.4;ENST00000613425.3	-134;-195;-219;-239;60;80;110;78;62;78;78;62;78;81;139;71;62	CGI:chr15:45129038-45130196	Island
cg16400434	0.805982	-2.36115	3.26912	0.00156157	0.0323041	-1.2728	chr11	74171317	74171319	+	cg16400434	C2CD3;PPME1	C2CD3;C2CD3;C2CD3;C2CD3;C2CD3;C2CD3;C2CD3;C2CD3;PPME1;PPME1;PPME1;PPME1	protein_coding;protein_coding;protein_coding;protein_coding;protein_coding;protein_coding;protein_coding;protein_coding;protein_coding;protein_coding;protein_coding;protein_coding	ENST00000313663.10;ENST00000334126.10;ENST00000415191.5;ENST00000535954.1;ENST00000539061.4;ENST00000541922.1;ENST00000542930.1;ENST00000544293.1;ENST00000328257.11;ENST00000398427.6;ENST00000542710.2;ENST00000544401.2	-298;-298;-360;-107;-333;-319;-145;-449;218;-5;50;-26	CGI:chr11:74170854-74171527	Island
cg04414274	0.805699	-2.01389	3.65899	0.00043975	0.0161744	-0.144025	chr17	2054571	2054573	-	cg04414274	HIC1	HIC1;HIC1;HIC1;HIC1;HIC1	protein_coding;protein_coding;protein_coding;protein_coding;protein_coding	ENST00000399849.4;ENST00000571875.2;ENST00000571990.1;ENST00000574370.1;ENST00000619757.3	-528;356;356;417;-528	CGI:chr17:2049625-2059334	Island
cg18428563	0.805	-3.02683	3.32985	0.00128955	0.0290222	-1.10323	chr13	51222086	51222088	-	cg18428563	FAM124A	FAM124A;FAM124A;FAM124A;FAM124A;FAM124A	protein_coding;protein_coding;protein_coding;protein_coding;protein_coding	ENST00000280057.6;ENST00000322475.11;ENST00000497449.2;ENST00000614765.3;ENST00000615498.3	-285;-281;-291;-248;-248	CGI:chr13:51221981-51222752	Island
cg06129054	0.803583	-3.1898	3.86572	0.000216774	0.0110709	0.491199	chr7	83163094	83163096	-	cg06129054	PCLO	PCLO;PCLO	protein_coding;protein_coding	ENST00000333891.12;ENST00000423517.5	-164;-164	CGI:chr7:83162358-83163096	Island
cg12304599	0.803562	-1.25158	3.87882	0.000207112	0.0107991	0.532249	chr12	15221578	15221580	+	cg12304599	RERG	RERG;RERG;RERG;RERG;RERG	protein_coding;protein_coding;protein_coding;protein_coding;protein_coding	ENST00000256953.5;ENST00000393736.3;ENST00000537647.4;ENST00000537717.1;ENST00000546331.4	-161;127020;-172;-310;-161	CGI:chr12:15221052-15221580	Island
cg26153364	0.80304	-0.959964	4.08291	0.000100579	0.00745797	1.18399	chr1	72283380	72283382	+	cg26153364	NEGR1	NEGR1	protein_coding	ENST00000357731.8	-646	CGI:chr1:72283326-72284053	Island
cg23146172	0.802689	-0.317616	4.27668	4.97e-05	0.00534458	1.82272	chr1	230426954	230426956	-	cg23146172	PGBD5	PGBD5	protein_coding	ENST00000391860.4	-1225	CGI:chr1:230425357-230426956	Island
cg27411370	0.802536	-2.30993	4.61866	1.37e-05	0.00294772	2.99394	chr8	25459218	25459220	+	cg27411370	CDCA2;KCTD9	CDCA2;CDCA2;CDCA2;KCTD9;KCTD9;KCTD9;KCTD9;KCTD9;KCTD9;KCTD9;KCTD9;KCTD9	protein_coding;protein_coding;protein_coding;protein_coding;protein_coding;protein_coding;protein_coding;protein_coding;protein_coding;protein_coding;protein_coding;protein_coding	ENST00000330560.6;ENST00000380665.3;ENST00000518225.4;ENST00000221200.7;ENST00000517914.1;ENST00000518067.4;ENST00000518997.4;ENST00000519665.4;ENST00000521458.4;ENST00000522493.4;ENST00000523140.4;ENST00000524217.1	221;19;19;-751;-1464;-806;-787;-742;-776;-912;-831;-938	CGI:chr8:25457770-25459512	Island
cg16113298	0.801864	-1.79321	4.24133	5.66e-05	0.00568288	1.7048	chr11	31811180	31811182	-	cg16113298	PAX6;RCN1	PAX6;PAX6;PAX6;PAX6;PAX6;PAX6;PAX6;PAX6;PAX6;PAX6;PAX6;PAX6;PAX6;PAX6;PAX6;PAX6;PAX6;PAX6;RCN1	protein_coding;protein_coding;protein_coding;protein_coding;protein_coding;protein_coding;protein_coding;protein_coding;protein_coding;protein_coding;protein_coding;protein_coding;protein_coding;protein_coding;protein_coding;protein_coding;protein_coding;protein_coding;protein_coding	ENST00000241001.11;ENST00000379107.5;ENST00000379109.5;ENST00000379111.5;ENST00000379115.7;ENST00000379123.8;ENST00000379129.5;ENST00000379132.6;ENST00000419022.4;ENST00000423822.5;ENST00000438681.4;ENST00000464174.4;ENST00000524853.4;ENST00000525535.1;ENST00000527769.4;ENST00000532175.4;ENST00000533333.4;ENST00000606377.4;ENST00000530348.4	57;-875;-513;-135;151;497;6781;6781;6781;6694;-43;6757;997;1746;-62;6768;128;1003;-1211	CGI:chr11:31811158-31811626	Island
cg20819218	0.801674	-0.336314	3.7285	0.000347591	0.0142683	0.0668237	chr1	29124321	29124323	-	cg20819218	TMEM200B	TMEM200B	protein_coding	ENST00000521452.1	-386	CGI:chr1:29121187-29125335	Island
cg02635865	0.801049	-2.90606	3.10753	0.00256989	0.0424549	-1.71235	chr20	58310033	58310035	+	cg02635865	PPP4R1L;RAB22A	PPP4R1L;PPP4R1L;RAB22A;RAB22A	transcribed_unprocessed_pseudogene;transcribed_unprocessed_pseudogene;protein_coding;protein_coding	ENST00000244070.6;ENST00000493688.4;ENST00000244040.3;ENST00000488949.1	-594;-594;337;275	CGI:chr20:58309310-58310166	Island
cg13065169	0.80104	-1.99623	3.73419	0.000340916	0.0141238	0.0842245	chr3	146161191	146161193	+	cg13065169	PLOD2	PLOD2;PLOD2;PLOD2;PLOD2;PLOD2	protein_coding;protein_coding;protein_coding;protein_coding;protein_coding	ENST00000282903.8;ENST00000360060.6;ENST00000469350.4;ENST00000480704.1;ENST00000494950.4	-24;-24;2462;-200;-199	CGI:chr3:146160643-146161500	Island
cg17078980	0.799793	-3.33469	3.37582	0.00111391	0.0268319	-0.973262	chr3	196639549	196639551	-	cg17078980	NRROS;PIGX	NRROS;NRROS;PIGX	protein_coding;protein_coding;protein_coding	ENST00000328557.4;ENST00000461791.1;ENST00000426755.4	-137;-208;-226	CGI:chr3:196639523-196640048	Island
cg14697246	0.799713	-2.97498	3.32491	0.00130988	0.029253	-1.1171	chr3	48446576	48446578	-	cg14697246	ATRIP;TREX1;RP11-24C3.2	ATRIP;ATRIP;ATRIP;ATRIP;ATRIP;RP11-24C3.2;RP11-24C3.2;TREX1;TREX1;TREX1	protein_coding;protein_coding;protein_coding;protein_coding;protein_coding;antisense;antisense;protein_coding;protein_coding;protein_coding	ENST00000320211.6;ENST00000346691.7;ENST00000412052.2;ENST00000421175.4;ENST00000454733.4;ENST00000435578.1;ENST00000438872.1;ENST00000357105.9;ENST00000424906.4;ENST00000436480.5	-157;-157;-517;-134;-134;80;56;-134;-161;-270	CGI:chr3:48446389-48447177	Island
cg20693608	0.798947	-2.17227	3.20939	0.00188087	0.0356743	-1.43727	chr4	112231679	112231681	+	cg20693608	AP1AR;RP11-73K9.2	AP1AR;AP1AR;AP1AR;AP1AR;AP1AR;RP11-73K9.2	protein_coding;protein_coding;protein_coding;protein_coding;protein_coding;antisense	ENST00000274000.8;ENST00000309703.9;ENST00000502954.1;ENST00000506522.1;ENST00000510527.4;ENST00000562919.1	-58;-154;-146;-210;-61;-83	CGI:chr4:112231356-112232500	Island
cg01565314	0.798854	0.222029	3.61564	0.00050852	0.0174477	-0.2741	chr19	45234351	45234353	-	cg01565314	EXOC3L2;MARK4	EXOC3L2;MARK4	protein_coding;protein_coding	ENST00000413988.1;ENST00000587566.4	-140;155063	CGI:chr19:45234224-45234887	Island
cg19292749	0.798338	-1.95657	3.49561	0.000756116	0.0215928	-0.628435	chr17	81683785	81683787	-	cg19292749	HGS;ARL16	ARL16;ARL16;ARL16;ARL16;ARL16;ARL16;ARL16;ARL16;ARL16;ARL16;ARL16;ARL16;ARL16;ARL16;ARL16;HGS;HGS;HGS;HGS;HGS;HGS	protein_coding;protein_coding;protein_coding;protein_coding;protein_coding;protein_coding;protein_coding;protein_coding;protein_coding;protein_coding;protein_coding;protein_coding;protein_coding;protein_coding;protein_coding;protein_coding;protein_coding;protein_coding;protein_coding;protein_coding;protein_coding	ENST00000397498.7;ENST00000570561.4;ENST00000570910.1;ENST00000571082.4;ENST00000572704.1;ENST00000572937.1;ENST00000573392.4;ENST00000573569.4;ENST00000573715.2;ENST00000574938.4;ENST00000576135.4;ENST00000576914.1;ENST00000577142.1;ENST00000621051.3;ENST00000622299.3;ENST00000329138.7;ENST00000571518.4;ENST00000572392.1;ENST00000576393.4;ENST00000576498.4;ENST00000577012.1	139;-126;-47;-42;-160;-98;-119;-51;-117;-126;-117;-659;-4;139;-22;-147;459;-248;-198;-199;-323	CGI:chr17:81683164-81684417	Island
cg20912211	0.798209	-3.31501	3.49506	0.000757485	0.0216092	-0.630048	chr7	130441185	130441187	+	cg20912211	CEP41	CEP41;CEP41;CEP41;CEP41;CEP41;CEP41;CEP41;CEP41;CEP41;CEP41;CEP41;CEP41	protein_coding;protein_coding;protein_coding;protein_coding;protein_coding;protein_coding;protein_coding;protein_coding;protein_coding;protein_coding;protein_coding;protein_coding	ENST00000223208.8;ENST00000334451.6;ENST00000343969.8;ENST00000469826.1;ENST00000471201.4;ENST00000477003.4;ENST00000484549.4;ENST00000489512.4;ENST00000495702.4;ENST00000498527.4;ENST00000541543.4;ENST00000616628.1	52;-161;-190;-337;-128;1248;-158;-129;-156;-159;25;25	CGI:chr7:130440686-130441330	Island
cg02225096	0.79778	-4.67402	3.38841	0.0010699	0.0262691	-0.93745	chr10	45672954	45672956	+	cg02225096	ZFAND4	ZFAND4;ZFAND4;ZFAND4;ZFAND4;ZFAND4;ZFAND4;ZFAND4	protein_coding;protein_coding;protein_coding;protein_coding;protein_coding;protein_coding;protein_coding	ENST00000335258.8;ENST00000344646.8;ENST00000374366.6;ENST00000374371.5;ENST00000465407.4;ENST00000495747.4;ENST00000497028.4	-174;-606;-222;-202;-192;-679;-192	CGI:chr10:45672229-45673194	Island
cg17217189	0.797678	-0.413723	3.63608	0.00047491	0.0168235	-0.212905	chr17	48997292	48997294	+	cg17217189	IGF2BP1;RP11-501C14.5	IGF2BP1;IGF2BP1;IGF2BP1;IGF2BP1;RP11-501C14.5	protein_coding;protein_coding;protein_coding;protein_coding;antisense	ENST00000290341.6;ENST00000431824.2;ENST00000510023.4;ENST00000515586.4;ENST00000505903.1	-120;-454;-194;-471;200	CGI:chr17:48995458-48998680	Island
cg08625261	0.796795	-4.32681	3.02705	0.00327338	0.0484734	-1.92477	chr14	59630663	59630665	+	cg08625261	RTN1	RTN1;RTN1;RTN1;RTN1;RTN1;RTN1	protein_coding;protein_coding;protein_coding;protein_coding;protein_coding;protein_coding	ENST00000267484.8;ENST00000342503.7;ENST00000395090.4;ENST00000432103.5;ENST00000557422.1;ENST00000611068.1	240303;151;-54;97050;-51;240089	CGI:chr14:59630490-59630835	Island
cg09725766	0.796505	-3.53141	3.31041	0.00137136	0.0300248	-1.15776	chr2	62705829	62705831	+	cg09725766	EHBP1	EHBP1;EHBP1;EHBP1;EHBP1;EHBP1;EHBP1;EHBP1;EHBP1;EHBP1;EHBP1;EHBP1;EHBP1	protein_coding;protein_coding;protein_coding;protein_coding;protein_coding;protein_coding;protein_coding;protein_coding;protein_coding;protein_coding;protein_coding;protein_coding	ENST00000263991.8;ENST00000405015.6;ENST00000405289.4;ENST00000405482.4;ENST00000413434.4;ENST00000426940.4;ENST00000427809.4;ENST00000431489.4;ENST00000449820.4;ENST00000467436.1;ENST00000472809.4;ENST00000494958.1	-37;31978;-1363;177;31951;31951;177;87;31951;-484;117;117	CGI:chr2:62705460-62706218	Island
cg13530621	0.79605	-3.72905	3.22269	0.0018049	0.0349119	-1.40086	chr13	20161197	20161199	-	cg13530621	GJA3	GJA3	protein_coding	ENST00000241125.3	-148	CGI:chr13:20160738-20162018	Island
cg15185479	0.795825	-2.19032	3.19033	0.00199499	0.036872	-1.48927	chr6	31815219	31815221	-	cg15185479	HSPA1L;HSPA1A	HSPA1A;HSPA1A;HSPA1L	protein_coding;protein_coding;protein_coding	ENST00000375651.6;ENST00000608703.1;ENST00000375654.4	-245;-324;-154	CGI:chr6:31815095-31817413	Island
cg13273418	0.795364	1.098	4.75199	8.17e-06	0.00237782	3.46464	chr7	138664410	138664412	-	cg13273418	SVOPL	SVOPL;SVOPL;SVOPL;SVOPL;SVOPL	protein_coding;protein_coding;protein_coding;protein_coding;protein_coding	ENST00000288513.8;ENST00000419765.3;ENST00000421622.4;ENST00000436657.4;ENST00000441685.4	-1258;14669;36942;-186;-839	CGI:chr7:138664217-138665120	Island
cg08848787	0.794943	-1.8104	3.04389	0.00311281	0.0471622	-1.88068	chr19	18225146	18225148	+	cg08848787	PDE4C	PDE4C;PDE4C;PDE4C;PDE4C;PDE4C;PDE4C;PDE4C;PDE4C;PDE4C	protein_coding;protein_coding;protein_coding;protein_coding;protein_coding;protein_coding;protein_coding;protein_coding;protein_coding	ENST00000262805.15;ENST00000355502.6;ENST00000447275.6;ENST00000594465.6;ENST00000594617.6;ENST00000597360.4;ENST00000599188.4;ENST00000599754.1;ENST00000610023.1	1329;30273;-653;8525;23054;8239;1279;9110;640	CGI:chr19:18224262-18226565	Island
cg25597029	0.79411	-4.72782	4.20518	6.46e-05	0.00604341	1.58484	chr15	48878046	48878048	+	cg25597029	SHC4;EID1	EID1;EID1;EID1;SHC4;SHC4;SHC4;SHC4;SHC4;SHC4	protein_coding;protein_coding;protein_coding;protein_coding;protein_coding;protein_coding;protein_coding;protein_coding;protein_coding	ENST00000530028.2;ENST00000558295.1;ENST00000560490.1;ENST00000332408.7;ENST00000396535.6;ENST00000537958.4;ENST00000557797.4;ENST00000558220.1;ENST00000559289.1	160;-90;-90;85398;-557;8;-417;4;-765	CGI:chr15:48877947-48878513	Island
cg17234305	0.794075	-1.05036	3.02282	0.00331489	0.0487962	-1.93582	chr12	44876423	44876425	-	cg17234305	NELL2	NELL2;NELL2;NELL2;NELL2;NELL2;NELL2;NELL2;NELL2;NELL2;NELL2;NELL2;NELL2;NELL2;NELL2	protein_coding;protein_coding;protein_coding;protein_coding;protein_coding;protein_coding;protein_coding;protein_coding;protein_coding;protein_coding;protein_coding;protein_coding;protein_coding;protein_coding	ENST00000333837.7;ENST00000395487.5;ENST00000429094.5;ENST00000437801.5;ENST00000452445.5;ENST00000546415.1;ENST00000547751.4;ENST00000548531.1;ENST00000548826.4;ENST00000549027.4;ENST00000551601.4;ENST00000551949.1;ENST00000552993.4;ENST00000553120.1	37505;-769;-49;674;-68;-137;-108;-611;-407;-108;-108;37716;45425;-955	CGI:chr12:44876047-44877052	Island
cg06827247	0.792707	-0.998716	3.281	0.00150446	0.031655	-1.23982	chr3	157543296	157543298	+	cg06827247	PQLC2L	PQLC2L;PQLC2L;PQLC2L;PQLC2L;PQLC2L;PQLC2L;PQLC2L	protein_coding;protein_coding;protein_coding;protein_coding;protein_coding;protein_coding;protein_coding	ENST00000312275.8;ENST00000426338.2;ENST00000449199.5;ENST00000459838.4;ENST00000461040.4;ENST00000468043.4;ENST00000498159.1	50;-148;-101;-81;-94;-48;-44	CGI:chr3:157542877-157543435	Island
cg26260588	0.792606	-3.00906	3.5239	0.000689152	0.0205345	-0.545713	chr1	35557423	35557425	-	cg26260588	KIAA0319L;NCDN	KIAA0319L;KIAA0319L;KIAA0319L;KIAA0319L;KIAA0319L;KIAA0319L;KIAA0319L;KIAA0319L;KIAA0319L;NCDN;NCDN;NCDN;NCDN;NCDN	protein_coding;protein_coding;protein_coding;protein_coding;protein_coding;protein_coding;protein_coding;protein_coding;protein_coding;protein_coding;protein_coding;protein_coding;protein_coding;protein_coding	ENST00000325722.6;ENST00000426982.5;ENST00000469892.4;ENST00000470388.4;ENST00000473465.1;ENST00000476329.1;ENST00000478463.5;ENST00000482929.5;ENST00000492888.1;ENST00000356090.7;ENST00000373243.5;ENST00000373253.6;ENST00000437806.1;ENST00000459931.1	-10;232;-20;-48;-35;180;-18;527;189;-369;-385;-50;-1083;-408	CGI:chr1:35557079-35558233	Island
cg23391006	0.792439	-1.21049	3.73289	0.000342428	0.0141609	0.0802525	chr3	8769592	8769594	-	cg23391006	OXTR;CAV3	CAV3;OXTR;OXTR;OXTR;OXTR	protein_coding;protein_coding;protein_coding;protein_coding;protein_coding	ENST00000472766.1;ENST00000316793.6;ENST00000431493.1;ENST00000449615.1;ENST00000474615.1	35756;25;36;-915;21	CGI:chr3:8767275-8769594	Island
cg07959338	0.792077	-1.50923	3.04756	0.00307885	0.0468917	-1.87106	chr13	111116126	111116128	+	cg07959338	ARHGEF7;ARHGEF7-AS2	ARHGEF7;ARHGEF7;ARHGEF7;ARHGEF7;ARHGEF7;ARHGEF7;ARHGEF7-AS2	protein_coding;protein_coding;protein_coding;protein_coding;protein_coding;protein_coding;antisense	ENST00000317133.8;ENST00000375739.5;ENST00000375741.5;ENST00000422836.2;ENST00000449979.4;ENST00000483540.1;ENST00000425094.2	1507;849;849;707;698;1567;-448	CGI:chr13:111114501-111116259	Island
cg24078363	0.791922	-1.65847	3.05314	0.00302776	0.0464661	-1.85637	chr14	76761778	76761780	-	cg24078363	RP11-99E15.2;VASH1	RP11-99E15.2;VASH1;VASH1	lincRNA;protein_coding;protein_coding	ENST00000556271.1;ENST00000167106.7;ENST00000554237.1	-390;-411;-551	CGI:chr14:76761226-76762348	Island
cg06487301	0.790787	-0.997523	3.39056	0.00106255	0.0261775	-0.931322	chr19	11420644	11420646	+	cg06487301	CCDC151;RGL3	CCDC151;CCDC151;CCDC151;CCDC151;RGL3;RGL3;RGL3;RGL3;RGL3;RGL3;RGL3;RGL3;RGL3	protein_coding;protein_coding;protein_coding;protein_coding;protein_coding;protein_coding;protein_coding;protein_coding;protein_coding;protein_coding;protein_coding;protein_coding;protein_coding	ENST00000356392.7;ENST00000586836.4;ENST00000591179.4;ENST00000591345.4;ENST00000380456.6;ENST00000393423.6;ENST00000453604.5;ENST00000561570.1;ENST00000562663.4;ENST00000563726.4;ENST00000567080.1;ENST00000568420.1;ENST00000569439.4	14460;15138;14477;14534;-1302;-1316;-1330;-1327;-1371;-1334;-1330;-1339;-1327	CGI:chr19:11420610-11420922	Island
cg08379738	0.790423	3.10302	3.86174	0.000219798	0.0111614	0.478727	chr19	6477021	6477023	+	cg08379738	DENND1C	DENND1C;DENND1C;DENND1C;DENND1C;DENND1C;DENND1C;DENND1C;DENND1C	protein_coding;protein_coding;protein_coding;protein_coding;protein_coding;protein_coding;protein_coding;protein_coding	ENST00000381480.5;ENST00000543576.4;ENST00000588988.4;ENST00000589491.1;ENST00000590444.4;ENST00000590818.4;ENST00000590867.4;ENST00000592543.4	4787;4766;1779;567;-775;-806;3268;4753	CGI:chr19:6476671-6477116	Island
cg07811376	0.790387	-2.06863	3.98161	0.000144344	0.0089284	0.857704	chr19	50476907	50476909	+	cg07811376	FAM71E1;EMC10	EMC10;EMC10;EMC10;EMC10;EMC10;EMC10;EMC10;FAM71E1;FAM71E1;FAM71E1;FAM71E1;FAM71E1;FAM71E1	protein_coding;protein_coding;protein_coding;protein_coding;protein_coding;protein_coding;protein_coding;protein_coding;protein_coding;protein_coding;protein_coding;protein_coding;protein_coding	ENST00000334976.9;ENST00000376918.6;ENST00000597426.1;ENST00000597799.1;ENST00000598585.1;ENST00000599293.1;ENST00000601780.4;ENST00000593796.4;ENST00000595790.4;ENST00000599206.1;ENST00000600100.4;ENST00000600330.1;ENST00000602178.4	408;408;411;-36;386;373;507;-1422;-161;-606;-154;-651;-636	CGI:chr19:50476172-50476951	Island
cg00629370	0.790136	-2.57012	3.15053	0.00225446	0.0394117	-1.59708	chr12	27970147	27970149	+	cg00629370	PTHLH	PTHLH;PTHLH;PTHLH;PTHLH;PTHLH;PTHLH;PTHLH;PTHLH;PTHLH	protein_coding;protein_coding;protein_coding;protein_coding;protein_coding;protein_coding;protein_coding;protein_coding;protein_coding	ENST00000201015.7;ENST00000395868.6;ENST00000395872.4;ENST00000534890.1;ENST00000535992.4;ENST00000538310.1;ENST00000539239.4;ENST00000542963.1;ENST00000545234.4	1836;-100;1823;-13;202;-653;-586;130;2558	CGI:chr12:27970090-27970840	Island
cg16776231	0.789789	-1.87437	3.22581	0.00178753	0.0347181	-1.39231	chr7	134127287	134127289	-	cg16776231	LRGUK	LRGUK;LRGUK	protein_coding;protein_coding	ENST00000285928.2;ENST00000473068.1	-12;-71	CGI:chr7:134127252-134127480	Island
cg19471591	0.789443	-0.680792	3.74871	0.000324446	0.0137696	0.128669	chr19	49690994	49690996	+	cg19471591	CPT1C;CTB-33G10.6	CPT1C;CPT1C;CPT1C;CPT1C;CPT1C;CPT1C;CPT1C;CPT1C;CPT1C;CPT1C;CPT1C;CPT1C;CPT1C;CPT1C;CPT1C;CPT1C;CTB-33G10.6	protein_coding;protein_coding;protein_coding;protein_coding;protein_coding;protein_coding;protein_coding;protein_coding;protein_coding;protein_coding;protein_coding;protein_coding;protein_coding;protein_coding;protein_coding;protein_coding;antisense	ENST00000295404.8;ENST00000323446.8;ENST00000392518.7;ENST00000405931.5;ENST00000594038.4;ENST00000594587.4;ENST00000595568.4;ENST00000595969.4;ENST00000596922.4;ENST00000598259.4;ENST00000598293.4;ENST00000598396.4;ENST00000598714.4;ENST00000599023.4;ENST00000600944.4;ENST00000602019.4;ENST00000596472.1	-644;-116;-122;-150;96;-570;-598;-595;-154;-118;-142;-142;-145;-122;-154;-159;-421	CGI:chr19:49689763-49691541	Island
cg13948050	0.789288	-1.23358	4.02445	0.000123971	0.00828753	0.99505	chr10	11823142	11823144	-	cg13948050	PROSER2	PROSER2;PROSER2;PROSER2	protein_coding;protein_coding;protein_coding	ENST00000277570.8;ENST00000474155.1;ENST00000622831.3	-256;-197;-256	CGI:chr10:11823126-11823985	Island
cg00142257	0.789183	-0.501496	4.93234	4.02e-06	0.00179505	4.11296	chr9	122227996	122227998	-	cg00142257	LHX6	LHX6;LHX6;LHX6;LHX6;LHX6;LHX6;LHX6;LHX6;LHX6	protein_coding;protein_coding;protein_coding;protein_coding;protein_coding;protein_coding;protein_coding;protein_coding;protein_coding	ENST00000340587.6;ENST00000373754.5;ENST00000373755.5;ENST00000394319.7;ENST00000541397.2;ENST00000558672.1;ENST00000559529.1;ENST00000560152.1;ENST00000560485.1	945;-410;-410;849;432;-1235;1630;-873;435	CGI:chr9:122225464-122228807	Island
cg22373181	0.788034	0.666349	3.37363	0.00112174	0.0269372	-0.979484	chr2	39665939	39665941	+	cg22373181	TMEM178A	TMEM178A;TMEM178A;TMEM178A;TMEM178A	protein_coding;protein_coding;protein_coding;protein_coding	ENST00000281961.2;ENST00000437068.4;ENST00000482239.4;ENST00000618232.1	20;957;441;-28	CGI:chr2:39665576-39666511	Island
cg15618712	0.788006	-1.07537	4.55954	1.72e-05	0.00324685	2.78764	chr12	20369940	20369942	+	cg15618712	PDE3A;RP11-284H19.1	PDE3A;PDE3A;RP11-284H19.1	protein_coding;protein_coding;antisense	ENST00000359062.3;ENST00000542675.1;ENST00000535755.1	695;-185;322	CGI:chr12:20369228-20370188	Island
cg20302165	0.787718	-1.86386	3.2435	0.00169175	0.0337307	-1.34363	chr2	207166751	207166753	-	cg20302165	KLF7	KLF7;KLF7;KLF7;KLF7;KLF7;KLF7;KLF7	protein_coding;protein_coding;protein_coding;protein_coding;protein_coding;protein_coding;protein_coding	ENST00000309446.9;ENST00000421199.4;ENST00000423015.4;ENST00000426163.4;ENST00000451244.1;ENST00000457962.4;ENST00000458272.1	-806;495;96;-565;-776;516;-1180	CGI:chr2:207166128-207166753	Island
cg13514050	0.787681	-3.46034	4.32257	4.19e-05	0.00490522	1.97671	chr20	34872781	34872783	+	cg13514050	ACSS2;GGT7	ACSS2;ACSS2;GGT7;GGT7	protein_coding;protein_coding;protein_coding;protein_coding	ENST00000481971.4;ENST00000490046.1;ENST00000336431.8;ENST00000427420.1	-101;635;79;41	CGI:chr20:34872627-34873063	Island
cg23620052	0.787422	-1.13675	3.71912	0.000358858	0.0145272	0.0382005	chr1	114670327	114670329	-	cg23620052	DENND2C	DENND2C;DENND2C;DENND2C	protein_coding;protein_coding;protein_coding	ENST00000393274.4;ENST00000393276.6;ENST00000493549.1	-292;-216;95	CGI:chr1:114669618-114670364	Island
cg04210645	0.786942	-2.50833	3.26252	0.00159418	0.0326824	-1.29109	chr2	226835817	226835819	+	cg04210645	RHBDD1	RHBDD1;RHBDD1;RHBDD1;RHBDD1;RHBDD1;RHBDD1;RHBDD1;RHBDD1	protein_coding;protein_coding;protein_coding;protein_coding;protein_coding;protein_coding;protein_coding;protein_coding	ENST00000341329.6;ENST00000392062.5;ENST00000423616.1;ENST00000424132.1;ENST00000437454.4;ENST00000443477.4;ENST00000448992.4;ENST00000539613.4	-119;-138;-233;236;-217;-227;-239;-265	CGI:chr2:226835597-226836399	Island
cg23048660	0.786879	-2.26808	3.93762	0.000168577	0.00967364	0.71773	chr19	44500742	44500744	+	cg23048660	ZNF180	ZNF180;ZNF180;ZNF180;ZNF180;ZNF180;ZNF180;ZNF180;ZNF180;ZNF180;ZNF180;ZNF180	protein_coding;protein_coding;protein_coding;protein_coding;protein_coding;protein_coding;protein_coding;protein_coding;protein_coding;protein_coding;protein_coding	ENST00000221327.7;ENST00000391956.7;ENST00000585514.4;ENST00000586637.4;ENST00000587047.1;ENST00000590088.4;ENST00000590366.1;ENST00000591064.1;ENST00000592095.4;ENST00000592140.1;ENST00000592529.4	-220;-222;-220;-220;-232;-218;-219;-220;-247;-223;-219	CGI:chr19:44500077-44500794	Island
cg12334705	0.786489	-3.95087	3.43937	0.000907931	0.0239502	-0.791448	chr1	218345787	218345789	+	cg12334705	TGFB2;TGFB2-AS1	TGFB2;TGFB2;TGFB2;TGFB2-AS1	protein_coding;protein_coding;protein_coding;antisense	ENST00000366929.4;ENST00000366930.7;ENST00000488793.1;ENST00000414452.1	-448;-448;-1251;-109	CGI:chr1:218345715-218346332	Island
cg20609096	0.786009	-2.26903	3.59916	0.000537252	0.0179516	-0.323266	chr7	141014860	141014862	-	cg20609096	MRPS33	MRPS33;MRPS33;MRPS33;MRPS33;MRPS33;MRPS33;MRPS33;MRPS33	protein_coding;protein_coding;protein_coding;protein_coding;protein_coding;protein_coding;protein_coding;protein_coding	ENST00000324787.8;ENST00000393008.6;ENST00000467334.1;ENST00000469351.1;ENST00000484502.1;ENST00000485202.1;ENST00000496641.1;ENST00000496958.4	123;-181;106;368;-212;-208;89;-431	CGI:chr7:141014678-141015143	Island
cg15669605	0.785826	-3.27812	3.23621	0.00173062	0.0341452	-1.36372	chr9	113410593	113410595	-	cg15669605	C9orf43;POLE3	C9orf43;C9orf43;C9orf43;POLE3;POLE3;POLE3;POLE3	protein_coding;protein_coding;protein_coding;protein_coding;protein_coding;protein_coding;protein_coding	ENST00000288462.4;ENST00000374165.4;ENST00000490544.1;ENST00000374169.6;ENST00000374171.4;ENST00000475080.1;ENST00000479871.1	-149;-93;539;-211;79;-243;-250	CGI:chr9:113410023-113410810	Island
cg15230105	0.784736	-2.39257	3.07242	0.00285741	0.0450059	-1.80555	chr20	63499158	63499160	+	cg15230105	EEF1A2	EEF1A2;EEF1A2	protein_coding;protein_coding	ENST00000217182.4;ENST00000298049.10	157;-1324	CGI:chr20:63498757-63499931	Island
cg21460402	0.784485	-0.327097	3.66334	0.000433362	0.0160629	-0.130917	chr11	8263483	8263485	-	cg21460402	LMO1	LMO1;LMO1;LMO1;LMO1	protein_coding;protein_coding;protein_coding;protein_coding	ENST00000335790.6;ENST00000428101.5;ENST00000524379.1;ENST00000534484.1	375;5233;-95;375	CGI:chr11:8262555-8263485	Island
cg18208842	0.783897	0.822096	3.59397	0.000546613	0.0181317	-0.338714	chr2	287394	287396	-	cg18208842	FAM150B;AC079779.4	AC079779.4;AC079779.4;FAM150B;FAM150B;FAM150B;FAM150B;FAM150B;FAM150B;FAM150B;FAM150B	processed_transcript;processed_transcript;protein_coding;protein_coding;protein_coding;protein_coding;protein_coding;protein_coding;protein_coding;protein_coding	ENST00000427831.1;ENST00000450709.1;ENST00000344414.8;ENST00000401489.5;ENST00000401503.4;ENST00000403610.7;ENST00000405290.4;ENST00000452023.1;ENST00000463919.1;ENST00000619265.3	827;975;-475;293;-71;902;-95;1457;-49;443	CGI:chr2:287353-290099	Island
cg27498114	0.783746	-2.71956	3.41437	0.000984258	0.0250816	-0.863271	chr8	37965773	37965775	-	cg27498114	ADRB3	ADRB3;ADRB3;ADRB3	protein_coding;protein_coding;protein_coding	ENST00000345060.4;ENST00000520341.1;ENST00000614635.1	1192;-29;893	CGI:chr8:37964968-37966490	Island
cg17360299	0.783056	-1.68949	5.22248	1.25e-06	0.00112979	5.182	chr2	15941909	15941911	+	cg17360299	MYCN;MYCNOS	MYCN;MYCNOS;MYCNOS;MYCNOS;MYCNOS;MYCNOS	protein_coding;antisense;antisense;antisense;antisense;antisense	ENST00000281043.3;ENST00000419083.4;ENST00000420452.4;ENST00000439180.1;ENST00000448719.1;ENST00000453400.1	1345;-186;-327;-671;340;-661	CGI:chr2:15939679-15942910	Island
cg23273364	0.782349	-3.15042	3.41516	0.000981749	0.0250388	-0.861001	chr2	197500053	197500055	-	cg23273364	HSPD1;HSPE1;HSPE1-MOB4	HSPD1;HSPD1;HSPD1;HSPD1;HSPD1;HSPD1;HSPD1;HSPD1;HSPD1;HSPD1;HSPD1;HSPE1;HSPE1;HSPE1;HSPE1;HSPE1;HSPE1;HSPE1;HSPE1-MOB4	protein_coding;protein_coding;protein_coding;protein_coding;protein_coding;protein_coding;protein_coding;protein_coding;protein_coding;protein_coding;protein_coding;protein_coding;protein_coding;protein_coding;protein_coding;protein_coding;protein_coding;protein_coding;protein_coding	ENST00000345042.5;ENST00000388968.6;ENST00000418022.1;ENST00000426480.1;ENST00000428204.4;ENST00000430176.4;ENST00000439605.1;ENST00000440114.1;ENST00000452200.4;ENST00000461097.1;ENST00000476746.4;ENST00000233893.8;ENST00000409468.1;ENST00000409729.1;ENST00000463841.1;ENST00000465573.1;ENST00000473395.1;ENST00000495200.1;ENST00000604458.1	221;-6;-213;16684;-187;155;-218;-231;168;-236;-174;59;-326;-87;-829;-490;-296;-385;-360	CGI:chr2:197498965-197500681	Island
cg06098283	0.782042	-2.8918	3.54769	0.000637221	0.0196606	-0.475771	chr2	197804404	197804406	-	cg06098283	PLCL1	PLCL1;PLCL1	protein_coding;protein_coding	ENST00000428675.4;ENST00000435320.1	-298;-298	CGI:chr2:197804355-197805430	Island
cg11296230	0.781613	-0.329776	3.16231	0.00217457	0.0386209	-1.56528	chr1	29124323	29124325	-	cg11296230	TMEM200B	TMEM200B	protein_coding	ENST00000521452.1	-388	CGI:chr1:29121187-29125335	Island
cg17692242	0.780463	-0.276996	4.4988	2.16e-05	0.00361133	2.57734	chr1	66533354	66533356	-	cg17692242	SGIP1	SGIP1;SGIP1;SGIP1;SGIP1;SGIP1;SGIP1;SGIP1	protein_coding;protein_coding;protein_coding;protein_coding;protein_coding;protein_coding;protein_coding	ENST00000237247.9;ENST00000371037.7;ENST00000371039.4;ENST00000424320.4;ENST00000468286.4;ENST00000493564.1;ENST00000497055.1	-29;-928;-238;-261;-802;-251;-827	CGI:chr1:66533045-66533377	Island
cg06132324	0.780248	-3.44514	3.19972	0.00193798	0.0362465	-1.46368	chr6	43576308	43576310	-	cg06132324	XPO5;POLH	POLH;POLH;POLH;XPO5;XPO5	protein_coding;protein_coding;protein_coding;protein_coding;protein_coding	ENST00000372226.1;ENST00000372236.7;ENST00000443535.1;ENST00000265351.10;ENST00000398799.2	11;158;-66;-233;-323	CGI:chr6:43575387-43576339	Island
cg08790004	0.780215	-2.04348	4.21801	6.16e-05	0.00590448	1.62733	chr16	28950943	28950945	+	cg08790004	NFATC2IP	NFATC2IP;NFATC2IP;NFATC2IP;NFATC2IP;NFATC2IP	protein_coding;protein_coding;protein_coding;protein_coding;protein_coding	ENST00000320805.7;ENST00000562977.1;ENST00000564978.4;ENST00000565752.4;ENST00000565919.1	6;-64;136;-64;-45	CGI:chr16:28950592-28951470	Island
cg11248715	0.779389	-1.84592	3.00878	0.00345617	0.0499252	-1.97237	chr1	63322256	63322258	-	cg11248715	FOXD3;FOXD3-AS1	FOXD3;FOXD3-AS1;FOXD3-AS1;FOXD3-AS1;FOXD3-AS1;FOXD3-AS1	protein_coding;antisense;antisense;antisense;antisense;antisense	ENST00000371116.3;ENST00000418244.4;ENST00000426393.4;ENST00000427268.1;ENST00000431294.4;ENST00000449386.4	-785;180;-727;2185;1326;202	CGI:chr1:63316723-63324800	Island
cg05083358	0.779182	-3.46984	3.78392	0.000287599	0.0128779	0.236942	chr7	2354723	2354725	+	cg05083358	SNX8;EIF3B	EIF3B;EIF3B;EIF3B;EIF3B;SNX8;SNX8	protein_coding;protein_coding;protein_coding;protein_coding;protein_coding;protein_coding	ENST00000360876.7;ENST00000397011.2;ENST00000413917.4;ENST00000431643.4;ENST00000435336.4;ENST00000447136.1	-143;-159;-144;637;-414;-405	CGI:chr7:2353993-2355539	Island
cg02842197	0.778888	-2.34508	3.14577	0.0022875	0.0397495	-1.6099	chr17	5486304	5486306	-	cg02842197	MIS12;DERL2	DERL2;DERL2;DERL2;DERL2;DERL2;DERL2;DERL2;DERL2;DERL2;DERL2;DERL2;MIS12;MIS12;MIS12;MIS12;MIS12;MIS12	protein_coding;protein_coding;protein_coding;protein_coding;protein_coding;protein_coding;protein_coding;protein_coding;protein_coding;protein_coding;protein_coding;protein_coding;protein_coding;protein_coding;protein_coding;protein_coding;protein_coding	ENST00000158771.7;ENST00000570848.4;ENST00000571476.4;ENST00000571968.1;ENST00000571971.1;ENST00000572834.4;ENST00000573637.4;ENST00000574700.4;ENST00000574952.4;ENST00000575209.4;ENST00000576551.4;ENST00000381165.3;ENST00000573759.1;ENST00000574186.1;ENST00000576570.4;ENST00000576988.1;ENST00000611091.3	-87;-126;-156;507;-126;-142;-139;-121;-28;-129;-145;-623;-92;-273;-81;19;-70	CGI:chr17:5486070-5486963	Island
cg19083779	0.778749	-0.236619	3.29778	0.00142711	0.0307175	-1.19308	chr1	56645050	56645052	-	cg19083779	PPAP2B;PRKAA2	PPAP2B;PPAP2B;PRKAA2;PRKAA2	protein_coding;protein_coding;protein_coding;protein_coding	ENST00000461655.1;ENST00000476206.1;ENST00000371244.7;ENST00000610361.1	251;222;-272;-338	CGI:chr1:56644990-56645564	Island
cg10131219	0.778689	0.743106	3.93671	0.000169116	0.00967875	0.714854	chr2	169362709	169362711	-	cg10131219	LRP2	LRP2;LRP2	protein_coding;protein_coding	ENST00000263816.6;ENST00000443831.1	-24;-175	CGI:chr2:169361804-169363035	Island
cg18704768	0.778536	-2.89183	3.44493	0.000891716	0.0237066	-0.775406	chr2	209424039	209424041	+	cg18704768	MAP2	MAP2	protein_coding	ENST00000199940.9	-19	CGI:chr2:209423689-209424074	Island
cg26121561	0.777978	-3.84837	3.48963	0.000771038	0.0218204	-0.645859	chr14	49586311	49586313	+	cg26121561	RPS29;AL139099.2;AL139099.3;RN7SL1	AL139099.2;AL139099.3;RN7SL1;RN7SL1;RPS29;RPS29;RPS29;RPS29;RPS29;RPS29;RPS29;RPS29	miRNA;miRNA;misc_RNA;non_coding;protein_coding;protein_coding;protein_coding;protein_coding;protein_coding;protein_coding;protein_coding;protein_coding	ENST00000626159.1;ENST00000628701.1;ENST00000618786.1;ENST00000553637.1;ENST00000245458.9;ENST00000396020.6;ENST00000554075.1;ENST00000556230.1;ENST00000557111.4;ENST00000557367.2;ENST00000557519.1;ENST00000611563.1	-492;-411;-269;-268;65;65;47;65;12379;40;14;105	CGI:chr14:49585932-49586315	Island
cg06798642	0.777606	-3.80144	3.08269	0.00277041	0.0442071	-1.77839	chr4	48270064	48270066	+	cg06798642	TEC	TEC	protein_coding	ENST00000381501.6	-200	CGI:chr4:48270009-48270281	Island
cg13588054	0.777573	-2.25821	4.57859	1.6e-05	0.00314994	2.85394	chr7	127252523	127252525	-	cg13588054	GRM8	GRM8;GRM8;GRM8;GRM8;GRM8	protein_coding;protein_coding;protein_coding;protein_coding;protein_coding	ENST00000339582.5;ENST00000358373.6;ENST00000412160.1;ENST00000457830.1;ENST00000472701.4	771;-142;-1497;-1304;570	CGI:chr7:127251246-127254151	Island
cg11011888	0.777495	-2.12836	3.18601	0.00202173	0.0371273	-1.50102	chr3	127672852	127672854	+	cg11011888	ABTB1	ABTB1;ABTB1;ABTB1;ABTB1;ABTB1;ABTB1;ABTB1;ABTB1;ABTB1;ABTB1	protein_coding;protein_coding;protein_coding;protein_coding;protein_coding;protein_coding;protein_coding;protein_coding;protein_coding;protein_coding	ENST00000232744.11;ENST00000453791.5;ENST00000466612.4;ENST00000467179.4;ENST00000468137.4;ENST00000475042.4;ENST00000475265.4;ENST00000479280.4;ENST00000483857.4;ENST00000493365.4	-88;-106;-162;-454;-1258;-106;-95;-182;-83;-100	CGI:chr3:127672168-127673591	Island
cg16233353	0.776941	-2.30695	3.06715	0.00290314	0.0453937	-1.81949	chr2	27356614	27356616	+	cg16233353	AC074117.10;GTF3C2	AC074117.10;AC074117.10;AC074117.10;GTF3C2;GTF3C2;GTF3C2;GTF3C2	antisense;antisense;antisense;protein_coding;protein_coding;protein_coding;protein_coding	ENST00000412749.1;ENST00000447070.1;ENST00000453289.1;ENST00000264720.6;ENST00000359541.5;ENST00000423998.1;ENST00000457748.1	-574;368;-526;420;-122;385;153	CGI:chr2:27356429-27357268	Island
cg20974724	0.776415	0.766507	3.7124	0.000367138	0.0147045	0.0177392	chr7	122304395	122304397	+	cg20974724	FEZF1;FEZF1-AS1	FEZF1;FEZF1;FEZF1;FEZF1-AS1;FEZF1-AS1	protein_coding;protein_coding;protein_coding;antisense;antisense	ENST00000418046.1;ENST00000427185.2;ENST00000442488.5;ENST00000428449.4;ENST00000437317.1	6296;104;110;737;-555	CGI:chr7:122303813-122306181	Island
cg10960439	0.776279	-2.78289	3.8009	0.000271285	0.0124915	0.289424	chr18	31943301	31943303	+	cg10960439	TRAPPC8;RP11-326K13.4	RP11-326K13.4;TRAPPC8;TRAPPC8;TRAPPC8;TRAPPC8;TRAPPC8;TRAPPC8	antisense;protein_coding;protein_coding;protein_coding;protein_coding;protein_coding;protein_coding	ENST00000580420.1;ENST00000283351.7;ENST00000577426.1;ENST00000580104.4;ENST00000582513.4;ENST00000582539.4;ENST00000584876.1	726;-201;9835;-165;-195;-275;-312	CGI:chr18:31942438-31943614	Island
cg08328777	0.776091	1.4282	3.52732	0.000681447	0.020412	-0.535679	chr15	45129805	45129807	-	cg08328777	DUOXA1;DUOX1	DUOX1;DUOX1;DUOX1;DUOX1;DUOXA1;DUOXA1;DUOXA1;DUOXA1;DUOXA1;DUOXA1;DUOXA1;DUOXA1;DUOXA1;DUOXA1;DUOXA1;DUOXA1;DUOXA1	protein_coding;protein_coding;protein_coding;protein_coding;protein_coding;protein_coding;protein_coding;protein_coding;protein_coding;protein_coding;protein_coding;protein_coding;protein_coding;protein_coding;protein_coding;protein_coding;protein_coding	ENST00000321429.7;ENST00000389037.6;ENST00000558322.4;ENST00000561220.5;ENST00000267803.7;ENST00000558326.4;ENST00000558377.4;ENST00000558422.4;ENST00000558851.1;ENST00000558976.1;ENST00000558996.4;ENST00000559014.4;ENST00000559226.4;ENST00000559407.1;ENST00000559644.4;ENST00000559988.4;ENST00000613425.3	-128;-189;-213;-233;54;74;104;72;56;72;72;56;72;75;133;65;56	CGI:chr15:45129038-45130196	Island
cg09434885	0.775722	-2.99464	3.66905	0.000425102	0.0158901	-0.113677	chr6	7910095	7910097	+	cg09434885	TXNDC5;BLOC1S5-TXNDC5	BLOC1S5-TXNDC5;BLOC1S5-TXNDC5;TXNDC5;TXNDC5	protein_coding;protein_coding;protein_coding;protein_coding	ENST00000439343.2;ENST00000539054.2;ENST00000379757.7;ENST00000473453.2	154269;116318;719;-18	CGI:chr6:7909854-7911185	Island
cg12222366	0.7757	-1.01985	3.20439	0.00191024	0.0359834	-1.45096	chr12	44876430	44876432	-	cg12222366	NELL2	NELL2;NELL2;NELL2;NELL2;NELL2;NELL2;NELL2;NELL2;NELL2;NELL2;NELL2;NELL2;NELL2;NELL2	protein_coding;protein_coding;protein_coding;protein_coding;protein_coding;protein_coding;protein_coding;protein_coding;protein_coding;protein_coding;protein_coding;protein_coding;protein_coding;protein_coding	ENST00000333837.7;ENST00000395487.5;ENST00000429094.5;ENST00000437801.5;ENST00000452445.5;ENST00000546415.1;ENST00000547751.4;ENST00000548531.1;ENST00000548826.4;ENST00000549027.4;ENST00000551601.4;ENST00000551949.1;ENST00000552993.4;ENST00000553120.1	37498;-776;-56;667;-75;-144;-115;-618;-414;-115;-115;37709;45418;-962	CGI:chr12:44876047-44877052	Island
cg12583927	0.775461	-2.8744	3.72065	0.000356991	0.0144845	0.0428824	chr10	59709994	59709996	-	cg12583927	SLC16A9	SLC16A9;SLC16A9;SLC16A9	protein_coding;protein_coding;protein_coding	ENST00000395347.1;ENST00000395348.6;ENST00000490066.1	26008;85;-472	CGI:chr10:59708852-59710241	Island
cg18956029	0.775018	-0.728507	3.44798	0.000882962	0.0235763	-0.766622	chr9	16870889	16870891	-	cg18956029	BNC2	BNC2;BNC2;BNC2;BNC2;BNC2	protein_coding;protein_coding;protein_coding;protein_coding;protein_coding	ENST00000380667.5;ENST00000380672.7;ENST00000484726.4;ENST00000486514.4;ENST00000545497.4	-158;-183;-129;-46;-142	CGI:chr9:16870125-16872022	Island
cg06313483	0.773803	-2.13682	3.71091	0.000368993	0.0147381	0.0132189	chr5	80487831	80487833	-	cg06313483	FAM151B;CTD-2015H6.3	CTD-2015H6.3;CTD-2015H6.3;FAM151B;FAM151B;FAM151B;FAM151B	antisense;antisense;protein_coding;protein_coding;protein_coding;protein_coding	ENST00000504300.1;ENST00000508000.4;ENST00000282226.4;ENST00000502608.4;ENST00000507084.1;ENST00000511718.4	232;122;-138;-138;-293;-155	CGI:chr5:80487816-80488326	Island
cg13447539	0.773702	0.233865	3.5639	0.000603978	0.0190885	-0.427913	chr3	23202633	23202635	+	cg13447539	UBE2E2-AS1;UBE2E2	UBE2E2;UBE2E2;UBE2E2;UBE2E2;UBE2E2;UBE2E2-AS1;UBE2E2-AS1;UBE2E2-AS1	protein_coding;protein_coding;protein_coding;protein_coding;protein_coding;antisense;antisense;antisense	ENST00000335798.7;ENST00000396703.4;ENST00000425792.4;ENST00000427371.2;ENST00000452894.4;ENST00000421375.4;ENST00000430018.1;ENST00000452251.4	-529;-660;-387;-697;-467;-90;-55;-100	CGI:chr3:23202559-23203557	Island
cg06664872	0.773183	-2.34762	3.76118	0.000310907	0.0134341	0.166943	chr5	97183843	97183845	+	cg06664872	CTD-2215E18.1;RIOK2	CTD-2215E18.1;RIOK2;RIOK2;RIOK2;RIOK2;RIOK2	lincRNA;protein_coding;protein_coding;protein_coding;protein_coding;protein_coding	ENST00000504578.2;ENST00000283109.6;ENST00000508447.1;ENST00000508991.1;ENST00000510384.1;ENST00000511920.1	94768;-583;-621;-673;-601;-683	CGI:chr5:97183715-97183941	Island
cg18633684	0.773164	0.609302	4.39774	3.17e-05	0.00431131	2.23111	chr12	104303608	104303610	+	cg18633684	EID3;TXNRD1	EID3;TXNRD1;TXNRD1;TXNRD1;TXNRD1;TXNRD1;TXNRD1;TXNRD1;TXNRD1;TXNRD1;TXNRD1;TXNRD1;TXNRD1;TXNRD1;TXNRD1;TXNRD1;TXNRD1;TXNRD1;TXNRD1;TXNRD1	protein_coding;protein_coding;protein_coding;protein_coding;protein_coding;protein_coding;protein_coding;protein_coding;protein_coding;protein_coding;protein_coding;protein_coding;protein_coding;protein_coding;protein_coding;protein_coding;protein_coding;protein_coding;protein_coding;protein_coding	ENST00000527879.1;ENST00000354940.9;ENST00000388854.6;ENST00000397736.5;ENST00000429002.5;ENST00000503506.5;ENST00000524698.4;ENST00000525566.4;ENST00000526266.4;ENST00000526390.4;ENST00000526580.4;ENST00000526691.4;ENST00000527335.4;ENST00000527688.4;ENST00000528079.5;ENST00000529546.4;ENST00000529751.1;ENST00000529784.4;ENST00000531689.4;ENST00000531691.4	-131;16926;16926;16926;87829;16926;16240;87829;17606;16618;16551;16727;14713;14890;16559;16586;16584;16286;16613;16683	CGI:chr12:104303570-104304206	Island
cg01144693	0.773069	-0.164277	3.65062	0.000452301	0.016411	-0.16923	chr1	84893422	84893424	-	cg01144693	LPAR3	LPAR3	protein_coding	ENST00000370611.3	-209	CGI:chr1:84892676-84893504	Island
cg08918013	0.77154	-0.353239	3.8754	0.00020959	0.0108715	0.52154	chr19	55442583	55442585	+	cg08918013	SHISA7	SHISA7;SHISA7	protein_coding;protein_coding	ENST00000376325.7;ENST00000416792.1	280;-246	CGI:chr19:55442004-55443301	Island
cg08623010	0.771215	-3.5656	3.71622	0.00036241	0.0146033	0.029365	chr2	95159532	95159534	+	cg08623010	ZNF514	ZNF514;ZNF514;ZNF514	protein_coding;protein_coding;protein_coding	ENST00000295208.5;ENST00000411425.1;ENST00000447814.1	75;-195;5881	CGI:chr2:95159057-95159976	Island
cg21937479	0.771141	-2.1216	3.55026	0.000631825	0.0195768	-0.468177	chr2	84459591	84459593	+	cg21937479	SUCLG1	SUCLG1;SUCLG1;SUCLG1;SUCLG1;SUCLG1	protein_coding;protein_coding;protein_coding;protein_coding;protein_coding	ENST00000393868.5;ENST00000430989.1;ENST00000442240.4;ENST00000483605.4;ENST00000491642.4	-111;-345;-330;-355;454	CGI:chr2:84458881-84459627	Island
cg23129170	0.770203	-1.80487	3.31103	0.00136867	0.029993	-1.15602	chr2	219041536	219041538	-	cg23129170	CCDC108	CCDC108;CCDC108;CCDC108;CCDC108;CCDC108;CCDC108;CCDC108;CCDC108	protein_coding;protein_coding;protein_coding;protein_coding;protein_coding;protein_coding;protein_coding;protein_coding	ENST00000295729.5;ENST00000341552.8;ENST00000409865.6;ENST00000410037.4;ENST00000436631.4;ENST00000457968.4;ENST00000458526.1;ENST00000462848.4	-13;-13;-20;-20;-20;-20;-32;-9	CGI:chr2:219041385-219041606	Island
cg00243731	0.770083	0.0750937	3.65421	0.00044688	0.0163102	-0.158432	chr4	72568197	72568199	-	cg00243731	ADAMTS3	ADAMTS3;ADAMTS3;ADAMTS3	protein_coding;protein_coding;protein_coding	ENST00000286657.7;ENST00000505193.1;ENST00000622135.1	602;-152;599	CGI:chr4:72568066-72568572	Island
cg10633601	0.76995	-0.922322	3.34495	0.00122916	0.0282948	-1.06068	chr1	47231028	47231030	-	cg10633601	TAL1	TAL1;TAL1;TAL1;TAL1	protein_coding;protein_coding;protein_coding;protein_coding	ENST00000294339.3;ENST00000371884.5;ENST00000464796.4;ENST00000481091.1	-1257;687;1192;190	CGI:chr1:47230832-47232525	Island
cg21846305	0.769533	0.141866	3.32395	0.00131387	0.0293023	-1.1198	chr12	44876520	44876522	-	cg21846305	NELL2	NELL2;NELL2;NELL2;NELL2;NELL2;NELL2;NELL2;NELL2;NELL2;NELL2;NELL2;NELL2;NELL2;NELL2	protein_coding;protein_coding;protein_coding;protein_coding;protein_coding;protein_coding;protein_coding;protein_coding;protein_coding;protein_coding;protein_coding;protein_coding;protein_coding;protein_coding	ENST00000333837.7;ENST00000395487.5;ENST00000429094.5;ENST00000437801.5;ENST00000452445.5;ENST00000546415.1;ENST00000547751.4;ENST00000548531.1;ENST00000548826.4;ENST00000549027.4;ENST00000551601.4;ENST00000551949.1;ENST00000552993.4;ENST00000553120.1	37408;-866;-146;577;-165;-234;-205;-708;-504;-205;-205;37619;45328;-1052	CGI:chr12:44876047-44877052	Island
cg01705291	0.769502	-3.23071	4.12109	8.77e-05	0.00699424	1.30834	chr4	37686675	37686677	-	cg01705291	RELL1	RELL1;RELL1	protein_coding;protein_coding	ENST00000314117.7;ENST00000454158.5	-299;-299	CGI:chr4:37685779-37686991	Island
cg05806916	0.769251	-2.36582	4.27148	5.06e-05	0.00538692	1.80532	chr3	158106030	158106032	-	cg05806916	SHOX2;RSRC1	RSRC1;SHOX2;SHOX2;SHOX2;SHOX2;SHOX2	protein_coding;protein_coding;protein_coding;protein_coding;protein_coding;protein_coding	ENST00000480820.4;ENST00000389589.7;ENST00000441443.5;ENST00000483851.5;ENST00000490689.3;ENST00000554685.2	175;130;20;473;-736;-312	CGI:chr3:158105184-158106047	Island
cg11432900	0.7685	0.205474	3.22111	0.00181376	0.0349987	-1.40519	chr1	47231909	47231911	-	cg11432900	TAL1	TAL1;TAL1;TAL1	protein_coding;protein_coding;protein_coding	ENST00000371884.5;ENST00000464796.4;ENST00000481091.1	-194;311;-691	CGI:chr1:47230832-47232525	Island
cg06951450	0.76841	-2.55036	4.38315	3.35e-05	0.00440273	2.18153	chr11	126268537	126268539	+	cg06951450	SRPR;FOXRED1	FOXRED1;FOXRED1;FOXRED1;FOXRED1;FOXRED1;FOXRED1;FOXRED1;FOXRED1;FOXRED1;FOXRED1;FOXRED1;FOXRED1;SRPR;SRPR;SRPR;SRPR	protein_coding;protein_coding;protein_coding;protein_coding;protein_coding;protein_coding;protein_coding;protein_coding;protein_coding;protein_coding;protein_coding;protein_coding;protein_coding;protein_coding;protein_coding;protein_coding	ENST00000263578.8;ENST00000524751.4;ENST00000525083.4;ENST00000525770.4;ENST00000526366.4;ENST00000526525.1;ENST00000527004.4;ENST00000529802.1;ENST00000532101.4;ENST00000532125.1;ENST00000533839.4;ENST00000534011.4;ENST00000332118.9;ENST00000528744.4;ENST00000530680.1;ENST00000532259.1	-596;-657;-634;-634;-655;-634;-653;-620;-664;-672;-518;-598;422;383;607;445	CGI:chr11:126268464-126269271	Island
cg03549582	0.768333	-3.90796	3.42592	0.000948254	0.0245428	-0.83012	chr10	93073838	93073840	+	cg03549582	CYP26A1	CYP26A1;CYP26A1;CYP26A1;CYP26A1	protein_coding;protein_coding;protein_coding;protein_coding	ENST00000224356.4;ENST00000371531.4;ENST00000622925.1;ENST00000624589.2	-52;363;-240;-474	CGI:chr10:93073515-93075499	Island
cg10291555	0.768318	0.231679	3.39868	0.00103523	0.0258095	-0.908166	chr6	125748498	125748500	-	cg10291555	RP11-624M8.1;HEY2	HEY2;HEY2;RP11-624M8.1;RP11-624M8.1;RP11-624M8.1	protein_coding;protein_coding;antisense;antisense;antisense	ENST00000368364.3;ENST00000368365.4;ENST00000432121.1;ENST00000451660.5;ENST00000606001.1	-1082;834;688;688;692	CGI:chr6:125747576-125750174	Island
cg07180509	0.768011	-2.75811	3.96926	0.000150785	0.00914436	0.818318	chr1	201154431	201154433	-	cg07180509	TMEM9	TMEM9;TMEM9;TMEM9;TMEM9;TMEM9;TMEM9;TMEM9;TMEM9;TMEM9;TMEM9	protein_coding;protein_coding;protein_coding;protein_coding;protein_coding;protein_coding;protein_coding;protein_coding;protein_coding;protein_coding	ENST00000367330.4;ENST00000367332.4;ENST00000367333.5;ENST00000367334.8;ENST00000414605.2;ENST00000435310.4;ENST00000455367.4;ENST00000485839.5;ENST00000495205.1;ENST00000497582.4	9;70;17143;63;33;-13;-474;2;-470;7	CGI:chr1:201154117-201154618	Island
cg03817911	0.76688	0.403566	3.31709	0.00134271	0.0296762	-1.13905	chr12	104303610	104303612	+	cg03817911	EID3;TXNRD1	EID3;TXNRD1;TXNRD1;TXNRD1;TXNRD1;TXNRD1;TXNRD1;TXNRD1;TXNRD1;TXNRD1;TXNRD1;TXNRD1;TXNRD1;TXNRD1;TXNRD1;TXNRD1;TXNRD1;TXNRD1;TXNRD1;TXNRD1	protein_coding;protein_coding;protein_coding;protein_coding;protein_coding;protein_coding;protein_coding;protein_coding;protein_coding;protein_coding;protein_coding;protein_coding;protein_coding;protein_coding;protein_coding;protein_coding;protein_coding;protein_coding;protein_coding;protein_coding	ENST00000527879.1;ENST00000354940.9;ENST00000388854.6;ENST00000397736.5;ENST00000429002.5;ENST00000503506.5;ENST00000524698.4;ENST00000525566.4;ENST00000526266.4;ENST00000526390.4;ENST00000526580.4;ENST00000526691.4;ENST00000527335.4;ENST00000527688.4;ENST00000528079.5;ENST00000529546.4;ENST00000529751.1;ENST00000529784.4;ENST00000531689.4;ENST00000531691.4	-129;16928;16928;16928;87831;16928;16242;87831;17608;16620;16553;16729;14715;14892;16561;16588;16586;16288;16615;16685	CGI:chr12:104303570-104304206	Island
cg05081223	0.766612	-4.48894	3.63384	0.000478501	0.0168936	-0.219648	chr12	14774869	14774871	-	cg05081223	AC010168.1;H2AFJ	AC010168.1;H2AFJ;H2AFJ;H2AFJ	miRNA;protein_coding;protein_coding;protein_coding	ENST00000625487.1;ENST00000389078.3;ENST00000501744.2;ENST00000544848.2	-9;450;287;486	CGI:chr12:14774357-14775089	Island
cg02538199	0.766015	-1.62368	3.56607	0.000599655	0.0190227	-0.421495	chr9	37034279	37034281	-	cg02538199	PAX5	PAX5;PAX5;PAX5;PAX5;PAX5;PAX5;PAX5;PAX5;PAX5;PAX5;PAX5;PAX5;PAX5	protein_coding;protein_coding;protein_coding;protein_coding;protein_coding;protein_coding;protein_coding;protein_coding;protein_coding;protein_coding;protein_coding;protein_coding;protein_coding	ENST00000358127.7;ENST00000377840.5;ENST00000377847.5;ENST00000377852.5;ENST00000377853.5;ENST00000414447.4;ENST00000446742.4;ENST00000520154.4;ENST00000520281.4;ENST00000522003.4;ENST00000523145.4;ENST00000523241.4;ENST00000523493.4	-94;-238;-248;-238;-238;-248;-248;-238;-248;-248;-248;-238;-248	CGI:chr9:37034138-37034854	Island
cg00070043	0.765912	-1.78517	3.62428	0.000494058	0.017168	-0.248283	chr17	1180056	1180058	+	cg00070043	ABR	ABR;ABR;ABR;ABR;ABR	protein_coding;protein_coding;protein_coding;protein_coding;protein_coding	ENST00000302538.8;ENST00000544583.5;ENST00000574139.4;ENST00000574266.1;ENST00000575934.4	-182;7266;48948;-272;48948	CGI:chr17:1179644-1180539	Island
cg15026311	0.765878	-1.08582	4.26428	5.2e-05	0.00545785	1.78129	chr5	114363077	114363079	-	cg15026311	KCNN2	KCNN2;KCNN2;KCNN2;KCNN2	protein_coding;protein_coding;protein_coding;protein_coding	ENST00000264773.6;ENST00000507750.4;ENST00000512097.6;ENST00000610748.3	758;-30;2132;758	CGI:chr5:114361143-114363498	Island
cg12137286	0.765839	-1.03919	3.0289	0.00325536	0.0483416	-1.91993	chr19	55442628	55442630	+	cg12137286	SHISA7	SHISA7;SHISA7	protein_coding;protein_coding	ENST00000376325.7;ENST00000416792.1	235;-291	CGI:chr19:55442004-55443301	Island
cg26653147	0.765776	-1.16321	3.25709	0.00162148	0.0329763	-1.30611	chr15	70854479	70854481	-	cg26653147	LRRC49;LARP6	LARP6;LARP6;LARP6;LARP6;LARP6;LRRC49;LRRC49;LRRC49	protein_coding;protein_coding;protein_coding;protein_coding;protein_coding;protein_coding;protein_coding;protein_coding	ENST00000299213.9;ENST00000344870.4;ENST00000559140.2;ENST00000559316.2;ENST00000560052.1;ENST00000544974.5;ENST00000558546.4;ENST00000558799.4	-320;-358;-471;-1021;-954;1240;1101;1101	CGI:chr15:70853656-70854481	Island
cg23081781	0.765626	0.828975	4.61503	1.39e-05	0.00295744	2.98121	chr7	127585882	127585884	-	cg23081781	GCC1	GCC1;GCC1	protein_coding;protein_coding	ENST00000321407.2;ENST00000497650.1	-275;7724	CGI:chr7:127585146-127585896	Island
cg21384462	0.765259	-0.8725	3.80083	0.000271349	0.0124926	0.289211	chr3	56468785	56468787	-	cg21384462	ERC2	ERC2;ERC2;ERC2	protein_coding;protein_coding;protein_coding	ENST00000288221.9;ENST00000460849.4;ENST00000612797.3	-422;-448;-448	CGI:chr3:56467840-56468787	Island
cg20650138	0.765118	-0.383272	3.03612	0.00318597	0.0477444	-1.90105	chr17	62627185	62627187	+	cg20650138	CTD-3035K23.7;MRC2	CTD-3035K23.7;MRC2;MRC2	antisense;protein_coding;protein_coding	ENST00000611274.1;ENST00000303375.8;ENST00000584265.1	405;-216;-500	CGI:chr17:62627181-62628582	Island
cg16447486	0.764687	-2.58307	3.50238	0.000739557	0.0213246	-0.608688	chr17	5191943	5191945	-	cg16447486	ZNF594;RP11-333E1.1	RP11-333E1.1;RP11-333E1.1;ZNF594;ZNF594	antisense;antisense;protein_coding;protein_coding	ENST00000571689.1;ENST00000575601.4;ENST00000575779.1;ENST00000576772.1	-161;-141;-60;-81	CGI:chr17:5191544-5192161	Island
cg21654974	0.764242	-1.98246	3.10581	0.00258333	0.0425836	-1.71694	chr17	5486286	5486288	-	cg21654974	MIS12;DERL2	DERL2;DERL2;DERL2;DERL2;DERL2;DERL2;DERL2;DERL2;DERL2;DERL2;DERL2;MIS12;MIS12;MIS12;MIS12;MIS12;MIS12	protein_coding;protein_coding;protein_coding;protein_coding;protein_coding;protein_coding;protein_coding;protein_coding;protein_coding;protein_coding;protein_coding;protein_coding;protein_coding;protein_coding;protein_coding;protein_coding;protein_coding	ENST00000158771.7;ENST00000570848.4;ENST00000571476.4;ENST00000571968.1;ENST00000571971.1;ENST00000572834.4;ENST00000573637.4;ENST00000574700.4;ENST00000574952.4;ENST00000575209.4;ENST00000576551.4;ENST00000381165.3;ENST00000573759.1;ENST00000574186.1;ENST00000576570.4;ENST00000576988.1;ENST00000611091.3	-69;-108;-138;525;-108;-124;-121;-103;-10;-111;-127;-641;-110;-291;-99;1;-88	CGI:chr17:5486070-5486963	Island
cg17453780	0.764063	0.138704	3.76171	0.00031035	0.0134208	0.168552	chr12	112575243	112575245	+	cg17453780	RPH3A	RPH3A;RPH3A;RPH3A;RPH3A;RPH3A;RPH3A;RPH3A;RPH3A	protein_coding;protein_coding;protein_coding;protein_coding;protein_coding;protein_coding;protein_coding;protein_coding	ENST00000543106.5;ENST00000546426.4;ENST00000546703.4;ENST00000547686.4;ENST00000548197.4;ENST00000549736.4;ENST00000551593.4;ENST00000551748.4	146;10;-22;216;4817;4863;100;5	CGI:chr12:112575217-112575725	Island
cg19748678	0.763434	-2.68615	3.09931	0.00263468	0.0430351	-1.73424	chr4	121801190	121801192	-	cg19748678	EXOSC9	EXOSC9;EXOSC9;EXOSC9;EXOSC9;EXOSC9;EXOSC9;EXOSC9	protein_coding;protein_coding;protein_coding;protein_coding;protein_coding;protein_coding;protein_coding	ENST00000243498.8;ENST00000379663.6;ENST00000509800.4;ENST00000509980.4;ENST00000511454.4;ENST00000512454.4;ENST00000513654.4	-127;-130;-156;-128;-135;-403;-133	CGI:chr4:121801180-121801603	Island
cg02571816	0.763238	0.659375	3.17551	0.00208818	0.0377885	-1.52955	chr19	38256737	38256739	+	cg02571816	SPINT2;PPP1R14A	PPP1R14A;PPP1R14A;PPP1R14A;PPP1R14A;SPINT2	protein_coding;protein_coding;protein_coding;protein_coding;protein_coding	ENST00000301242.7;ENST00000347262.7;ENST00000591291.4;ENST00000591585.1;ENST00000590510.4	-146;-205;-365;-205;12702	CGI:chr19:38255998-38256739	Island
cg08128688	0.763072	-2.02567	3.2319	0.00175397	0.0343749	-1.37556	chr7	151081045	151081047	-	cg08128688	FASTK	FASTK;FASTK;FASTK;FASTK;FASTK;FASTK;FASTK;FASTK;FASTK;FASTK;FASTK	protein_coding;protein_coding;protein_coding;protein_coding;protein_coding;protein_coding;protein_coding;protein_coding;protein_coding;protein_coding;protein_coding	ENST00000297532.9;ENST00000353841.5;ENST00000460980.4;ENST00000461979.1;ENST00000467237.4;ENST00000478477.1;ENST00000482571.2;ENST00000482806.4;ENST00000489884.4;ENST00000496663.1;ENST00000540185.4	-201;-203;-179;-199;-549;-1114;-183;-255;-251;-216;-250	CGI:chr7:151080520-151083792	Island
cg00194146	0.762622	-2.08386	3.237	0.00172636	0.0340955	-1.36154	chr6	13488171	13488173	-	cg00194146	GFOD1	GFOD1;GFOD1	protein_coding;protein_coding	ENST00000379287.3;ENST00000603223.1	-616;-509	CGI:chr6:13486092-13488560	Island
cg09741152	0.762488	-1.89099	3.09177	0.00269548	0.0435498	-1.75429	chr9	133459926	133459928	-	cg09741152	CACFD1	CACFD1;CACFD1;CACFD1;CACFD1;CACFD1;CACFD1	protein_coding;protein_coding;protein_coding;protein_coding;protein_coding;protein_coding	ENST00000291722.10;ENST00000316948.7;ENST00000474734.4;ENST00000489519.1;ENST00000540581.4;ENST00000542192.4	-41;-61;-61;-72;-39;-39	CGI:chr9:133459554-133460405	Island
cg07849904	0.76239	-1.91011	3.0432	0.00311922	0.0472126	-1.88248	chr22	27801807	27801809	+	cg07849904	MN1	MN1	protein_coding	ENST00000302326.4	-309	CGI:chr22:27796805-27802604	Island
cg06367702	0.761996	-0.0258917	3.58854	0.000556579	0.0182923	-0.354868	chr4	112514742	112514744	+	cg06367702	NEUROG2;RP11-402J6.1	NEUROG2;RP11-402J6.1;RP11-402J6.1	protein_coding;antisense;antisense	ENST00000313341.3;ENST00000504009.1;ENST00000506057.1	1430;-689;-643	CGI:chr4:112514742-112516846	Island
cg03973698	0.761639	-4.77241	3.08414	0.00275827	0.0441142	-1.77453	chr1	220528426	220528428	-	cg03973698	MARK1	MARK1;MARK1;MARK1;MARK1;MARK1	protein_coding;protein_coding;protein_coding;protein_coding;protein_coding	ENST00000366917.5;ENST00000366918.7;ENST00000402574.4;ENST00000485104.1;ENST00000611084.3	-131;200;243;-424;243	CGI:chr1:220528119-220529006	Island
cg08827307	0.761457	-0.0167201	3.74742	0.000325885	0.0138156	0.124696	chr8	39107494	39107496	+	cg08827307	ADAM32	ADAM32;ADAM32;ADAM32;ADAM32;ADAM32;ADAM32;ADAM32	protein_coding;protein_coding;protein_coding;protein_coding;protein_coding;protein_coding;protein_coding	ENST00000379907.7;ENST00000399831.6;ENST00000437682.5;ENST00000519315.4;ENST00000521741.4;ENST00000522506.4;ENST00000523400.4	-155;-35;-77;-114;-462;-279;504	CGI:chr8:39107494-39107904	Island
cg25482411	0.760947	-2.12912	3.40968	0.000999228	0.0252925	-0.876696	chr19	50333679	50333681	+	cg25482411	NR1H2;KCNC3	KCNC3;NR1H2;NR1H2;NR1H2	protein_coding;protein_coding;protein_coding;protein_coding	ENST00000474951.1;ENST00000593532.4;ENST00000600355.4;ENST00000600978.1	-164;3987;4026;3957	CGI:chr19:50333133-50334190	Island
cg18819600	0.760844	-1.23933	4.02987	0.000121602	0.00821221	1.01248	chr7	127252424	127252426	-	cg18819600	GRM8	GRM8;GRM8;GRM8;GRM8;GRM8	protein_coding;protein_coding;protein_coding;protein_coding;protein_coding	ENST00000339582.5;ENST00000358373.6;ENST00000412160.1;ENST00000457830.1;ENST00000472701.4	870;-43;-1398;-1205;669	CGI:chr7:127251246-127254151	Island
cg03192963	0.760275	-4.17002	3.21562	0.00184495	0.0353089	-1.42025	chr3	36993417	36993419	+	cg03192963	EPM2AIP1;MLH1	EPM2AIP1;EPM2AIP1;EPM2AIP1;MLH1;MLH1;MLH1;MLH1;MLH1;MLH1;MLH1;MLH1;MLH1;MLH1;MLH1;MLH1;MLH1;MLH1;MLH1;MLH1;MLH1	protein_coding;protein_coding;protein_coding;protein_coding;protein_coding;protein_coding;protein_coding;protein_coding;protein_coding;protein_coding;protein_coding;protein_coding;protein_coding;protein_coding;protein_coding;protein_coding;protein_coding;protein_coding;protein_coding;protein_coding	ENST00000322716.7;ENST00000623924.1;ENST00000624586.1;ENST00000231790.5;ENST00000429117.4;ENST00000432299.4;ENST00000435176.4;ENST00000441265.4;ENST00000442249.4;ENST00000454028.4;ENST00000455445.5;ENST00000456676.5;ENST00000457004.4;ENST00000458205.5;ENST00000466900.4;ENST00000476172.4;ENST00000485889.1;ENST00000492474.4;ENST00000536378.4;ENST00000539477.4	-249;-477;-1149;85;-409;-107;-387;-387;-116;-117;-381;-156;-99;-359;-431;-360;-810;-409;67;-360	CGI:chr3:36992737-36993865	Island
cg18085070	0.760079	-2.23324	3.45565	0.00086125	0.0232424	-0.744451	chr1	109283107	109283109	-	cg18085070	PSRC1	PSRC1;PSRC1;PSRC1;PSRC1;PSRC1;PSRC1;PSRC1;PSRC1;PSRC1;PSRC1;PSRC1;PSRC1	protein_coding;protein_coding;protein_coding;protein_coding;protein_coding;protein_coding;protein_coding;protein_coding;protein_coding;protein_coding;protein_coding;protein_coding	ENST00000369903.5;ENST00000369904.6;ENST00000369907.6;ENST00000369909.5;ENST00000409138.5;ENST00000409267.4;ENST00000418914.2;ENST00000429031.4;ENST00000459765.1;ENST00000471740.1;ENST00000474126.2;ENST00000492431.1	15;8;40;61;79;18;15;15;38;37;-1428;-688	CGI:chr1:109283088-109283585	Island
cg11328405	0.760013	-3.37906	4.26036	5.28e-05	0.00549995	1.7682	chr15	48877959	48877961	+	cg11328405	SHC4;EID1	EID1;EID1;EID1;SHC4;SHC4;SHC4;SHC4;SHC4;SHC4	protein_coding;protein_coding;protein_coding;protein_coding;protein_coding;protein_coding;protein_coding;protein_coding;protein_coding	ENST00000530028.2;ENST00000558295.1;ENST00000560490.1;ENST00000332408.7;ENST00000396535.6;ENST00000537958.4;ENST00000557797.4;ENST00000558220.1;ENST00000559289.1	73;-177;-177;85485;-470;95;-330;91;-678	CGI:chr15:48877947-48878513	Island
cg15710971	0.759582	-3.26564	3.68599	0.000401486	0.0154008	-0.0624536	chr17	27294057	27294059	-	cg15710971	MIR4522;WSB1	MIR4522;WSB1;WSB1;WSB1;WSB1;WSB1;WSB1;WSB1;WSB1;WSB1;WSB1;WSB1;WSB1;WSB1;WSB1;WSB1	miRNA;protein_coding;protein_coding;protein_coding;protein_coding;protein_coding;protein_coding;protein_coding;protein_coding;protein_coding;protein_coding;protein_coding;protein_coding;protein_coding;protein_coding;protein_coding	ENST00000584932.1;ENST00000262394.5;ENST00000348811.5;ENST00000427287.5;ENST00000467843.5;ENST00000578312.4;ENST00000579733.4;ENST00000581089.1;ENST00000581185.4;ENST00000581440.4;ENST00000582208.1;ENST00000583193.4;ENST00000583742.1;ENST00000583786.4;ENST00000584114.1;ENST00000584354.1	-61;-23;-74;-57;-36;-23;-46;-65;-57;-19;-132;-55;-30;-57;-289;-57	CGI:chr17:27293973-27294704	Island
cg13915354	0.759252	-0.488122	3.1394	0.00233244	0.0401815	-1.62703	chr17	2054376	2054378	+	cg13915354	HIC1	HIC1;HIC1;HIC1;HIC1;HIC1	protein_coding;protein_coding;protein_coding;protein_coding;protein_coding	ENST00000399849.4;ENST00000571875.2;ENST00000571990.1;ENST00000574370.1;ENST00000619757.3	-723;161;161;222;-723	CGI:chr17:2049625-2059334	Island
cg18846140	0.759217	-1.55867	3.12802	0.00241475	0.0409815	-1.65756	chr6	31815222	31815224	-	cg18846140	HSPA1L;HSPA1A	HSPA1A;HSPA1A;HSPA1L	protein_coding;protein_coding;protein_coding	ENST00000375651.6;ENST00000608703.1;ENST00000375654.4	-242;-321;-157	CGI:chr6:31815095-31817413	Island
cg20163288	0.759076	-1.43771	3.61231	0.000514221	0.017555	-0.284075	chr17	44830683	44830685	+	cg20163288	GJC1	GJC1;GJC1;GJC1;GJC1;GJC1	protein_coding;protein_coding;protein_coding;protein_coding;protein_coding	ENST00000426548.4;ENST00000586267.1;ENST00000590758.2;ENST00000591424.4;ENST00000592524.4	128;-989;130;133;-452	CGI:chr17:44829442-44830693	Island
cg01298254	0.758909	-2.3039	3.20583	0.00190175	0.0359029	-1.44702	chr10	37976536	37976538	-	cg01298254	ZNF25;RP11-393J16.4	RP11-393J16.4;ZNF25;ZNF25;ZNF25	lincRNA;protein_coding;protein_coding;protein_coding	ENST00000412789.1;ENST00000302609.7;ENST00000374633.4;ENST00000467975.2	-289;97;91;56	CGI:chr10:37976147-37976795	Island
cg03983589	0.758651	-2.90207	4.25928	5.3e-05	0.00550547	1.76458	chr16	23302612	23302614	+	cg03983589	SCNN1B	SCNN1B;SCNN1B;SCNN1B	protein_coding;protein_coding;protein_coding	ENST00000307331.8;ENST00000343070.5;ENST00000569789.1	-1361;342;24381	CGI:chr16:23301918-23302625	Island
cg01258653	0.758254	-1.40742	4.64153	1.25e-05	0.00283995	3.07413	chr16	1343101	1343103	+	cg01258653	BAIAP3	BAIAP3;BAIAP3;BAIAP3;BAIAP3;BAIAP3;BAIAP3;BAIAP3;BAIAP3	protein_coding;protein_coding;protein_coding;protein_coding;protein_coding;protein_coding;protein_coding;protein_coding	ENST00000324385.8;ENST00000397488.5;ENST00000421665.5;ENST00000426824.6;ENST00000562208.4;ENST00000568198.1;ENST00000568887.4;ENST00000628027.1	8597;9458;6904;9500;9456;-217;9456;8597	CGI:chr16:1343033-1343240	Island
cg09068528	0.757937	-0.173894	3.34825	0.0012163	0.028123	-1.05135	chr2	210225446	210225448	-	cg09068528	AC006994.2;ACADL	AC006994.2;ACADL;ACADL;ACADL	antisense;protein_coding;protein_coding;protein_coding	ENST00000412065.1;ENST00000233710.3;ENST00000482523.1;ENST00000498120.4	53928;45;-597;1	CGI:chr2:210224689-210225452	Island
cg13449363	0.757846	-2.55693	4.00293	0.000133834	0.00861381	0.925936	chr12	6873219	6873221	-	cg13449363	SPSB2;LRRC23;U47924.6	LRRC23;LRRC23;SPSB2;SPSB2;SPSB2;SPSB2;U47924.6;U47924.6;U47924.6;U47924.6	protein_coding;protein_coding;protein_coding;protein_coding;protein_coding;protein_coding;transcribed_processed_pseudogene;transcribed_processed_pseudogene;transcribed_processed_pseudogene;transcribed_processed_pseudogene	ENST00000433346.4;ENST00000449039.4;ENST00000432205.4;ENST00000519357.1;ENST00000523102.4;ENST00000524270.4;ENST00000274820.7;ENST00000412023.4;ENST00000421824.1;ENST00000451612.4	-350;-463;9068;117;66;117;-434;-170;-437;-260	CGI:chr12:6873155-6873772	Island
cg01546729	0.757685	-0.362356	3.08142	0.00278102	0.0443109	-1.78175	chr8	105318311	105318313	-	cg01546729	ZFPM2	ZFPM2;ZFPM2;ZFPM2	protein_coding;protein_coding;protein_coding	ENST00000407775.5;ENST00000518180.1;ENST00000520492.4	-381;614592;-1232	CGI:chr8:105318277-105319892	Island
cg17225129	0.757514	-3.23716	3.11471	0.00251456	0.0419679	-1.6932	chr6	33276977	33276979	+	cg17225129	B3GALT4	B3GALT4	protein_coding	ENST00000451237.2	-155	CGI:chr6:33276900-33277497	Island
cg05270634	0.75681	-0.425659	3.50225	0.000739875	0.0213306	-0.609072	chr17	43025427	43025429	+	cg05270634	VAT1;RND2	RND2;RND2;VAT1;VAT1	protein_coding;protein_coding;protein_coding;protein_coding	ENST00000587117.1;ENST00000587250.3;ENST00000587062.1;ENST00000590924.4	186;186;-305;-304	CGI:chr17:43024653-43025576	Island
cg19281363	0.75669	-0.643815	4.06098	0.000108812	0.00777192	1.11287	chr13	41457154	41457156	-	cg19281363	RGCC	RGCC	protein_coding	ENST00000379359.3	-405	CGI:chr13:41456777-41458531	Island
cg23098812	0.756408	-3.13257	3.92922	0.000173628	0.00982946	0.691116	chr11	77994955	77994957	+	cg23098812	INTS4	INTS4;INTS4;INTS4;INTS4;INTS4;INTS4	protein_coding;protein_coding;protein_coding;protein_coding;protein_coding;protein_coding	ENST00000433818.5;ENST00000524766.4;ENST00000527522.1;ENST00000529807.4;ENST00000534064.4;ENST00000534408.4	-284;-290;-285;-289;-277;-302	CGI:chr11:77994554-77994989	Island
cg10454248	0.756383	-2.46921	3.29654	0.00143268	0.030785	-1.19652	chr13	51222128	51222130	-	cg10454248	FAM124A	FAM124A;FAM124A;FAM124A;FAM124A;FAM124A	protein_coding;protein_coding;protein_coding;protein_coding;protein_coding	ENST00000280057.6;ENST00000322475.11;ENST00000497449.2;ENST00000614765.3;ENST00000615498.3	-243;-239;-249;-206;-206	CGI:chr13:51221981-51222752	Island
cg00207965	0.75633	-3.10371	3.13061	0.00239583	0.0407895	-1.65064	chr21	33324914	33324916	+	cg00207965	IFNAR1	IFNAR1;IFNAR1;IFNAR1	protein_coding;protein_coding;protein_coding	ENST00000270139.6;ENST00000442071.1;ENST00000493503.1	10;-59;437	CGI:chr21:33324227-33325445	Island
cg20544357	0.756118	-2.90885	3.01471	0.00339578	0.0494705	-1.95694	chr8	97775679	97775681	-	cg20544357	LAPTM4B	LAPTM4B;LAPTM4B;LAPTM4B;LAPTM4B	protein_coding;protein_coding;protein_coding;protein_coding	ENST00000445593.5;ENST00000517924.4;ENST00000521545.5;ENST00000619747.1	622;-170;-97;622	CGI:chr8:97775607-97776646	Island
cg24449482	0.756089	-0.226669	3.44346	0.000895968	0.0237673	-0.77964	chr4	4385880	4385882	+	cg24449482	D4S234E	D4S234E;D4S234E;D4S234E;D4S234E;D4S234E;D4S234E;D4S234E;D4S234E;D4S234E	protein_coding;protein_coding;protein_coding;protein_coding;protein_coding;protein_coding;protein_coding;protein_coding;protein_coding	ENST00000397958.4;ENST00000421177.5;ENST00000433139.5;ENST00000504171.1;ENST00000505246.4;ENST00000506380.4;ENST00000513555.4;ENST00000513829.4;ENST00000621129.3	-376;37740;-658;-1225;799;435;37567;-1159;-1159	CGI:chr4:4385866-4388192	Island
cg22129757	0.755558	-4.25994	3.34014	0.00124811	0.0285085	-1.07425	chr15	72229854	72229856	-	cg22129757	PKM	PKM;PKM;PKM;PKM;PKM;PKM;PKM;PKM;PKM;PKM;PKM;PKM;PKM;PKM;PKM	protein_coding;protein_coding;protein_coding;protein_coding;protein_coding;protein_coding;protein_coding;protein_coding;protein_coding;protein_coding;protein_coding;protein_coding;protein_coding;protein_coding;protein_coding	ENST00000319622.9;ENST00000335181.8;ENST00000389093.6;ENST00000449901.5;ENST00000561609.4;ENST00000564276.1;ENST00000565154.4;ENST00000565184.4;ENST00000566809.1;ENST00000567087.4;ENST00000567118.4;ENST00000568459.4;ENST00000568883.4;ENST00000569050.1;ENST00000569857.4	1532;1352;1532;1532;-1178;1336;1259;1317;1770;1826;1336;-132;1968;1965;1371	CGI:chr15:72229790-72231897	Island
cg02073919	0.75502	-4.37573	3.50372	0.00073631	0.0212758	-0.604764	chr3	28241425	28241427	-	cg02073919	CMC1	CMC1;CMC1;CMC1;CMC1	protein_coding;protein_coding;protein_coding;protein_coding	ENST00000334841.9;ENST00000423894.4;ENST00000466830.4;ENST00000477739.1	-199;-193;-170;-159	CGI:chr3:28241335-28241966	Island
cg12794620	0.754561	-2.91624	3.01064	0.00343712	0.0497706	-1.96753	chr17	2025445	2025447	-	cg12794620	RTN4RL1	RTN4RL1	protein_coding	ENST00000331238.6	-100	CGI:chr17:2023914-2026114	Island
cg24019564	0.753952	-0.538168	4.73435	8.76e-06	0.00243107	3.40195	chr1	24931074	24931076	+	cg24019564	RUNX3	RUNX3;RUNX3;RUNX3;RUNX3	protein_coding;protein_coding;protein_coding;protein_coding	ENST00000308873.9;ENST00000338888.3;ENST00000399916.4;ENST00000479341.1	-1197;33910;33936;34047	CGI:chr1:24929036-24932514	Island
cg09354309	0.753942	0.060396	3.53696	0.000660172	0.0200472	-0.507366	chr12	22334502	22334504	+	cg09354309	ST8SIA1	ST8SIA1;ST8SIA1;ST8SIA1;ST8SIA1;ST8SIA1;ST8SIA1;ST8SIA1	protein_coding;protein_coding;protein_coding;protein_coding;protein_coding;protein_coding;protein_coding	ENST00000261197.6;ENST00000381424.3;ENST00000396037.7;ENST00000404299.3;ENST00000536558.4;ENST00000540824.4;ENST00000541868.1	212;169;212;198;102539;1698;-339	CGI:chr12:22333901-22335043	Island
cg07686479	0.753831	-0.307729	3.83248	0.000243266	0.0118006	0.387445	chr1	165355792	165355794	+	cg07686479	LMX1A	LMX1A;LMX1A;LMX1A	protein_coding;protein_coding;protein_coding	ENST00000294816.5;ENST00000342310.6;ENST00000367893.4	449;923;-46	CGI:chr1:165354954-165357091	Island
cg11658637	0.753707	-3.70913	3.34376	0.00123383	0.0283405	-1.06404	chr3	59049994	59049996	-	cg11658637	C3orf67	C3orf67;C3orf67;C3orf67;C3orf67;C3orf67;C3orf67;C3orf67	protein_coding;protein_coding;protein_coding;protein_coding;protein_coding;protein_coding;protein_coding	ENST00000295966.10;ENST00000468415.5;ENST00000471288.1;ENST00000472469.4;ENST00000479931.4;ENST00000491845.4;ENST00000619205.3	90;38;56;18;-235;-3;38	CGI:chr3:59049680-59050218	Island
cg15704369	0.753661	-1.91113	3.23154	0.00175594	0.034389	-1.37656	chr1	84077874	84077876	-	cg15704369	PRKACB;RP11-486G15.2	PRKACB;PRKACB;RP11-486G15.2	protein_coding;protein_coding;lincRNA	ENST00000370688.6;ENST00000370689.5;ENST00000605506.1	-270;-188;57	CGI:chr1:84077463-84078578	Island
cg12726110	0.753488	-0.482109	3.94448	0.000164556	0.00955901	0.739495	chr3	86991301	86991303	+	cg12726110	VGLL3	VGLL3;VGLL3;VGLL3	protein_coding;protein_coding;protein_coding	ENST00000383698.3;ENST00000398399.5;ENST00000494229.1	-182;-194;-599	CGI:chr3:86990460-86991366	Island
cg01469688	0.753342	-3.93137	3.14483	0.00229408	0.0397932	-1.61243	chr9	125143654	125143656	+	cg01469688	SCAI	SCAI;SCAI;SCAI;SCAI	protein_coding;protein_coding;protein_coding;protein_coding	ENST00000336505.9;ENST00000373549.7;ENST00000468569.1;ENST00000477186.4	-158;-158;-148;-167	CGI:chr9:125143033-125143668	Island
cg02452627	0.753172	-2.40573	3.86728	0.000215604	0.0110399	0.496072	chr10	31032395	31032397	-	cg02452627	ZNF438	ZNF438;ZNF438;ZNF438;ZNF438;ZNF438	protein_coding;protein_coding;protein_coding;protein_coding;protein_coding	ENST00000375311.1;ENST00000413025.4;ENST00000436087.5;ENST00000442986.4;ENST00000452305.4	-470;-458;-458;-458;-458	CGI:chr10:31031554-31032429	Island
cg23517605	0.752709	-1.53667	3.24568	0.00168032	0.0336143	-1.33764	chr6	3228130	3228132	-	cg23517605	TUBB2B	TUBB2B;TUBB2B	protein_coding;protein_coding	ENST00000259818.7;ENST00000473006.1	-395;3600	CGI:chr6:3226791-3229454	Island
cg02512375	0.752605	-2.5165	3.46568	0.000833638	0.0228345	-0.715426	chr9	101398858	101398860	+	cg02512375	ZNF189;MRPL50	MRPL50;ZNF189;ZNF189;ZNF189;ZNF189	protein_coding;protein_coding;protein_coding;protein_coding;protein_coding	ENST00000374865.4;ENST00000259395.4;ENST00000339664.5;ENST00000374861.6;ENST00000615466.1	-244;-170;-170;-15;-231	CGI:chr9:101398571-101399246	Island
cg04783966	0.752594	-1.69228	3.61282	0.000513335	0.0175377	-0.282532	chr14	20684575	20684577	-	cg04783966	RP11-903H12.5;ANG;RNASE4	ANG;ANG;RNASE4;RNASE4;RP11-903H12.5	protein_coding;protein_coding;protein_coding;protein_coding;protein_coding	ENST00000336811.9;ENST00000554073.1;ENST00000397995.2;ENST00000555835.2;ENST00000553909.1	398;-39;-8;475;-12	CGI:chr14:20684324-20684581	Island
cg03101021	0.751855	-1.08045	3.07315	0.00285122	0.0449509	-1.80364	chr7	127251264	127251266	+	cg03101021	GRM8	GRM8;GRM8;GRM8;GRM8;GRM8	protein_coding;protein_coding;protein_coding;protein_coding;protein_coding	ENST00000339582.5;ENST00000358373.6;ENST00000412160.1;ENST00000457830.1;ENST00000472701.4	2030;1117;-238;-45;1829	CGI:chr7:127251246-127254151	Island
cg19809077	0.75139	-4.38234	5.39633	6.11e-07	0.000897315	5.83663	chr6	30908114	30908116	-	cg19809077	GTF2H4;VARS2	GTF2H4;GTF2H4;GTF2H4;GTF2H4;VARS2	protein_coding;protein_coding;protein_coding;protein_coding;protein_coding	ENST00000259895.7;ENST00000376316.5;ENST00000453897.3;ENST00000487746.1;ENST00000477288.4	-70;-107;-109;-1328;-128	CGI:chr6:30907865-30908180	Island
cg18602314	0.751372	-0.985313	3.49818	0.000749797	0.0214918	-0.620951	chr5	180353801	180353803	-	cg18602314	GFPT2	GFPT2;GFPT2;GFPT2;GFPT2	protein_coding;protein_coding;protein_coding;protein_coding	ENST00000253778.11;ENST00000503228.1;ENST00000503546.1;ENST00000518158.4	-414;-901;-465;-465	CGI:chr5:180352114-180354279	Island
cg16941144	0.751344	-3.71769	3.2663	0.00157542	0.0324508	-1.28062	chr14	45134637	45134639	+	cg16941144	FKBP3;FANCM	FANCM;FANCM;FANCM;FKBP3;FKBP3;FKBP3	protein_coding;protein_coding;protein_coding;protein_coding;protein_coding;protein_coding	ENST00000267430.8;ENST00000542564.5;ENST00000556036.4;ENST00000216330.6;ENST00000396062.3;ENST00000557324.4	-1310;-1317;-1303;682;-108;-154	CGI:chr14:45134170-45134703	Island
cg22028542	0.751216	-0.612173	3.2092	0.00188203	0.0356853	-1.43782	chr17	7650844	7650846	+	cg22028542	ATP1B2	ATP1B2;ATP1B2	protein_coding;protein_coding	ENST00000250111.7;ENST00000577026.4	-268;4217	CGI:chr17:7650821-7652020	Island
cg00990221	0.750597	-3.24911	3.86708	0.000215752	0.0110417	0.495453	chr6	30617344	30617346	-	cg00990221	AL662800.1;MRPS18B;PPP1R10	AL662800.1;MRPS18B;MRPS18B;MRPS18B;MRPS18B;PPP1R10;PPP1R10;PPP1R10	miRNA;protein_coding;protein_coding;protein_coding;protein_coding;protein_coding;protein_coding;protein_coding	ENST00000410962.1;ENST00000259873.4;ENST00000472229.1;ENST00000472267.4;ENST00000492316.4;ENST00000376511.5;ENST00000473954.1;ENST00000484449.1	-1039;-365;-516;-508;-499;-100;1268;-100	CGI:chr6:30617108-30617900	Island
cg16468520	0.750179	-3.00048	3.17987	0.00206035	0.0375259	-1.51771	chr9	21975243	21975245	-	cg16468520	RP11-145E5.5;CDKN2A	CDKN2A;CDKN2A;CDKN2A;CDKN2A;CDKN2A;CDKN2A;CDKN2A;CDKN2A;CDKN2A;RP11-145E5.5	protein_coding;protein_coding;protein_coding;protein_coding;protein_coding;protein_coding;protein_coding;protein_coding;protein_coding;protein_coding	ENST00000304494.8;ENST00000361570.4;ENST00000380151.3;ENST00000494262.4;ENST00000498124.1;ENST00000498628.5;ENST00000530628.2;ENST00000579122.1;ENST00000579755.1;ENST00000404796.2	-145;19248;-416;20026;-377;20058;19168;-385;19381;172607	CGI:chr9:21974989-21975307	Island
cg14583781	0.750174	-3.48647	4.08246	0.000100745	0.0074643	1.1825	chr8	85107627	85107629	-	cg14583781	LRRCC1	LRRCC1;LRRCC1;LRRCC1;LRRCC1;LRRCC1;LRRCC1	protein_coding;protein_coding;protein_coding;protein_coding;protein_coding;protein_coding	ENST00000360375.6;ENST00000414626.2;ENST00000517875.4;ENST00000522567.4;ENST00000522770.1;ENST00000523669.4	480;-1035;389;412;389;389	CGI:chr8:85107070-85107629	Island
cg18080636	0.749999	-2.93472	3.61897	0.000502899	0.0173364	-0.264155	chr1	117060164	117060166	+	cg18080636	TTF2;RP11-27K13.3	RP11-27K13.3;TTF2;TTF2	antisense;protein_coding;protein_coding	ENST00000445523.1;ENST00000369466.7;ENST00000470935.1	-674;-139;-198	CGI:chr1:117059766-117060648	Island
cg18132916	0.748835	-0.982445	3.41295	0.000988758	0.0251477	-0.867328	chr6	78910645	78910647	+	cg18132916	AL450327.1;IRAK1BP1	AL450327.1;IRAK1BP1	miRNA;protein_coding	ENST00000615624.1;ENST00000606868.4	-1333;43038	CGI:chr6:78910613-78911000	Island
cg14745622	0.748679	-2.52113	3.56407	0.000603637	0.0190837	-0.42741	chr20	62816333	62816335	+	cg14745622	COL9A3	COL9A3;COL9A3;COL9A3;COL9A3	protein_coding;protein_coding;protein_coding;protein_coding	ENST00000343916.6;ENST00000452372.1;ENST00000477612.4;ENST00000489045.4	-729;-1478;89;-1110	CGI:chr20:62816333-62817666	Island
cg02248591	0.748624	-0.785177	3.16339	0.00216738	0.0385719	-1.56237	chr12	57611407	57611409	+	cg02248591	ARHGEF25	ARHGEF25;ARHGEF25;ARHGEF25	protein_coding;protein_coding;protein_coding	ENST00000286494.7;ENST00000333972.10;ENST00000616622.1	-28;1227;-506	CGI:chr12:57611199-57611681	Island
cg20532999	0.748575	-1.68633	3.75507	0.000317478	0.0136042	0.148162	chr15	69031654	69031656	+	cg20532999	NOX5	NOX5;NOX5;NOX5;NOX5;NOX5;NOX5;NOX5	protein_coding;protein_coding;protein_coding;protein_coding;protein_coding;protein_coding;protein_coding	ENST00000260364.8;ENST00000388866.6;ENST00000448182.6;ENST00000455873.6;ENST00000525143.4;ENST00000527315.4;ENST00000530406.5	101129;16959;101129;101020;-139;16922;16956	CGI:chr15:69031619-69031892	Island
cg24727182	0.748564	-1.2798	5.0175	2.86e-06	0.00156084	4.42352	chr4	108763093	108763095	+	cg24727182	ETNPPL	ETNPPL;ETNPPL;ETNPPL;ETNPPL;ETNPPL;ETNPPL;ETNPPL;ETNPPL	protein_coding;protein_coding;protein_coding;protein_coding;protein_coding;protein_coding;protein_coding;protein_coding	ENST00000296486.6;ENST00000411864.5;ENST00000505233.4;ENST00000509402.1;ENST00000510706.4;ENST00000510723.1;ENST00000512320.1;ENST00000512646.4	-40;-85;-164;-39;-40;-376;-558;-129	CGI:chr4:108762573-108763206	Island
cg16955202	0.748494	-1.86769	3.5814	0.000569935	0.0185237	-0.376067	chr12	116881603	116881605	+	cg16955202	HRK	HRK;HRK	protein_coding;protein_coding	ENST00000257572.5;ENST00000550505.4	-162;-515	CGI:chr12:116880988-116881716	Island
cg22364668	0.748032	-2.19088	3.55898	0.00061388	0.0192466	-0.442442	chr19	49441568	49441570	+	cg22364668	SLC17A7	SLC17A7;SLC17A7	protein_coding;protein_coding	ENST00000221485.6;ENST00000600601.4	-17;792	CGI:chr19:49441151-49441577	Island
cg06388206	0.747957	-3.45361	3.31059	0.00137055	0.0300146	-1.15724	chr1	85048659	85048661	+	cg06388206	WDR63;MCOLN3	MCOLN3;MCOLN3;MCOLN3;MCOLN3;WDR63	protein_coding;protein_coding;protein_coding;protein_coding;protein_coding	ENST00000341115.7;ENST00000370587.4;ENST00000370589.5;ENST00000490600.5;ENST00000370596.4	-213;-189;-213;-160;49512	CGI:chr1:85047826-85048872	Island
cg10568931	0.747579	-3.09216	3.3714	0.00112976	0.0270516	-0.985811	chr12	100142657	100142659	+	cg10568931	UHRF1BP1L;RP11-175P13.2	RP11-175P13.2;UHRF1BP1L;UHRF1BP1L;UHRF1BP1L	antisense;protein_coding;protein_coding;protein_coding	ENST00000550886.1;ENST00000279907.10;ENST00000356828.6;ENST00000547428.1	-401;191;190;167	CGI:chr12:100142138-100142936	Island
cg04050850	0.74721	-3.64876	3.36948	0.00113671	0.0271355	-0.991257	chr2	218672076	218672078	+	cg04050850	STK36;RNF25	RNF25;RNF25;RNF25;RNF25;STK36;STK36;STK36;STK36;STK36;STK36;STK36	protein_coding;protein_coding;protein_coding;protein_coding;protein_coding;protein_coding;protein_coding;protein_coding;protein_coding;protein_coding;protein_coding	ENST00000295704.5;ENST00000423170.1;ENST00000463188.4;ENST00000473034.4;ENST00000295709.6;ENST00000392105.6;ENST00000424080.1;ENST00000440309.4;ENST00000455724.4;ENST00000468026.1;ENST00000473557.1	335;-109;-92;-99;50;7;-267;-220;5;-245;-263	CGI:chr2:218671687-218672090	Island
cg08312600	0.747033	-3.11532	3.43278	0.000927487	0.024243	-0.810415	chr19	14496505	14496507	+	cg08312600	GIPC1	GIPC1;GIPC1;GIPC1;GIPC1;GIPC1;GIPC1;GIPC1	protein_coding;protein_coding;protein_coding;protein_coding;protein_coding;protein_coding;protein_coding	ENST00000345425.5;ENST00000393028.4;ENST00000393033.7;ENST00000586027.4;ENST00000587210.1;ENST00000589497.4;ENST00000591349.4	-373;-356;-373;-373;-373;-453;-373	CGI:chr19:14495897-14496573	Island
cg21204804	0.746539	-0.463974	3.08997	0.00271021	0.0436761	-1.75908	chr11	8268773	8268775	-	cg21204804	LMO1	LMO1	protein_coding	ENST00000428101.5	-57	CGI:chr11:8267985-8268775	Island
cg08314208	0.746491	2.71613	3.56598	0.000599832	0.0190227	-0.421759	chr16	67648906	67648908	-	cg08314208	RLTPR	RLTPR;RLTPR;RLTPR;RLTPR;RLTPR	protein_coding;protein_coding;protein_coding;protein_coding;protein_coding	ENST00000334583.9;ENST00000545661.4;ENST00000602321.4;ENST00000602562.1;ENST00000602633.1	3987;3659;1037;399;-1019	CGI:chr16:67648072-67650021	Island
cg08198400	0.745583	-1.30849	3.02952	0.00324933	0.0482854	-1.91831	chr9	109640638	109640640	-	cg08198400	PALM2	PALM2	protein_coding	ENST00000374531.5	-150	CGI:chr9:109640487-109641069	Island
cg12733004	0.74557	-2.97029	3.70129	0.000381228	0.0149794	-0.0160361	chr3	120095274	120095276	-	cg12733004	RP11-18H7.1;GSK3B	GSK3B;RP11-18H7.1;RP11-18H7.1;RP11-18H7.1	protein_coding;lincRNA;lincRNA;lincRNA	ENST00000264235.11;ENST00000469070.1;ENST00000484076.1;ENST00000485898.1	-857;4;379;-356	CGI:chr3:120093928-120095802	Island
cg25857345	0.745059	-4.17167	3.40639	0.00100987	0.0254358	-0.886112	chr22	31212261	31212263	+	cg25857345	LIMK2	LIMK2;LIMK2;LIMK2	protein_coding;protein_coding;protein_coding	ENST00000331728.7;ENST00000406516.4;ENST00000462625.1	-34;-13;22	CGI:chr22:31212258-31212542	Island
cg14176347	0.74503	-3.91381	3.4893	0.000771861	0.0218325	-0.64681	chr9	131125892	131125894	-	cg14176347	RNU6-881P;NUP214	NUP214;NUP214;NUP214;NUP214;RNU6-881P	protein_coding;protein_coding;protein_coding;protein_coding;snRNA	ENST00000359428.8;ENST00000411637.5;ENST00000451030.4;ENST00000531584.1;ENST00000516813.1	331;306;-142;-188;-1098	CGI:chr9:131125397-131125919	Island
cg14060111	0.745025	1.30717	3.41436	0.000984293	0.0250816	-0.863303	chr20	13220296	13220298	-	cg14060111	ISM1	ISM1	protein_coding	ENST00000262487.4	-1475	CGI:chr20:13220023-13221969	Island
cg16471084	0.74487	-1.97724	3.42988	0.000936214	0.0243714	-0.81875	chr6	11537627	11537629	+	cg16471084	TMEM170B	TMEM170B	protein_coding	ENST00000379426.1	-651	CGI:chr6:11537304-11538696	Island
cg14471727	0.744854	-2.4247	3.6179	0.000504701	0.0173784	-0.267357	chr14	96797305	96797307	-	cg14471727	VRK1	VRK1;VRK1	protein_coding;protein_coding	ENST00000216639.6;ENST00000555351.1	1;-80	CGI:chr14:96797222-96797902	Island
cg21037018	0.744613	-4.15384	3.32478	0.0013104	0.0292558	-1.11745	chr7	35800874	35800876	-	cg21037018	SEPT7-AS1;SEPT7	SEPT7;SEPT7;SEPT7;SEPT7;SEPT7;SEPT7-AS1;SEPT7-AS1;SEPT7-AS1	protein_coding;protein_coding;protein_coding;protein_coding;protein_coding;lincRNA;lincRNA;lincRNA	ENST00000350320.9;ENST00000399034.5;ENST00000435235.4;ENST00000475109.4;ENST00000493626.4;ENST00000412856.4;ENST00000424194.1;ENST00000437235.6	-112;-112;-58;-345;-345;-286;-258;-268	CGI:chr7:35800522-35801981	Island
cg25000012	0.744218	-2.48648	4.03346	0.000120057	0.00816256	1.02402	chr2	75200169	75200171	-	cg25000012	TACR1	TACR1;TACR1	protein_coding;protein_coding	ENST00000305249.8;ENST00000409848.3	-469;-1112	CGI:chr2:75199466-75200904	Island
cg00530593	0.743554	-3.36841	4.10405	9.32e-05	0.00719931	1.25272	chr18	46104179	46104181	+	cg00530593	ATP5A1;HAUS1	ATP5A1;ATP5A1;ATP5A1;ATP5A1;ATP5A1;ATP5A1;HAUS1;HAUS1;HAUS1;HAUS1;HAUS1;HAUS1;HAUS1;HAUS1;HAUS1	protein_coding;protein_coding;protein_coding;protein_coding;protein_coding;protein_coding;protein_coding;protein_coding;protein_coding;protein_coding;protein_coding;protein_coding;protein_coding;protein_coding;protein_coding	ENST00000282050.5;ENST00000589869.4;ENST00000590324.4;ENST00000590406.4;ENST00000590448.4;ENST00000592989.1;ENST00000282058.9;ENST00000585518.4;ENST00000586060.4;ENST00000589554.4;ENST00000591098.1;ENST00000591715.4;ENST00000592206.4;ENST00000592471.1;ENST00000593165.4	54;155;54;48;74;94;-153;-223;-206;-227;-201;-217;-221;-199;-243	CGI:chr18:46104147-46104881	Island
cg00930628	0.743092	-2.02281	3.05585	0.00300328	0.0462485	-1.84925	chr2	112138215	112138217	+	cg00930628	FBLN7	FBLN7;FBLN7;FBLN7;FBLN7	protein_coding;protein_coding;protein_coding;protein_coding	ENST00000331203.5;ENST00000409450.6;ENST00000409667.6;ENST00000409903.4	-170;-368;-368;-211	CGI:chr2:112138215-112140264	Island
cg19118558	0.743058	-0.498943	3.24041	0.00170813	0.0339012	-1.35216	chr20	13220705	13220707	-	cg19118558	ISM1	ISM1	protein_coding	ENST00000262487.4	-1066	CGI:chr20:13220023-13221969	Island
cg21007371	0.742405	0.21824	3.43556	0.000919183	0.0241085	-0.802411	chr3	23202638	23202640	+	cg21007371	UBE2E2-AS1;UBE2E2	UBE2E2;UBE2E2;UBE2E2;UBE2E2;UBE2E2;UBE2E2-AS1;UBE2E2-AS1;UBE2E2-AS1	protein_coding;protein_coding;protein_coding;protein_coding;protein_coding;antisense;antisense;antisense	ENST00000335798.7;ENST00000396703.4;ENST00000425792.4;ENST00000427371.2;ENST00000452894.4;ENST00000421375.4;ENST00000430018.1;ENST00000452251.4	-524;-655;-382;-692;-462;-95;-60;-105	CGI:chr3:23202559-23203557	Island
cg24854080	0.741682	-3.19835	3.10568	0.00258432	0.0425905	-1.71727	chr15	33194863	33194865	+	cg24854080	FMN1	FMN1;FMN1	protein_coding;protein_coding	ENST00000320930.7;ENST00000616417.3	-167;-130	CGI:chr15:33194722-33195089	Island
cg17939001	0.740143	-3.54825	3.16308	0.00216946	0.0385905	-1.56321	chr1	197902705	197902707	-	cg17939001	C1orf53	C1orf53;C1orf53	protein_coding;protein_coding	ENST00000367393.6;ENST00000436652.1	58;-73	CGI:chr1:197902458-197903169	Island
cg01691530	0.740034	-2.82363	3.00941	0.0034497	0.0498754	-1.97073	chr11	76670926	76670928	+	cg01691530	LRRC32	LRRC32;LRRC32;LRRC32;LRRC32	protein_coding;protein_coding;protein_coding;protein_coding	ENST00000260061.8;ENST00000404995.4;ENST00000407242.5;ENST00000421973.1	-179;-179;-926;-926	CGI:chr11:76670405-76671251	Island
cg13466481	0.738161	0.388674	3.74118	0.000332891	0.0139599	0.105604	chr22	17368948	17368950	-	cg13466481	CECR2	CECR2;CECR2;CECR2	protein_coding;protein_coding;protein_coding	ENST00000262608.11;ENST00000342247.8;ENST00000400585.5	-940;-418;8999	CGI:chr22:17368575-17370792	Island
cg02782889	0.737147	-0.158126	3.52403	0.000688847	0.0205332	-0.545318	chr17	48997274	48997276	+	cg02782889	IGF2BP1;RP11-501C14.5	IGF2BP1;IGF2BP1;IGF2BP1;IGF2BP1;RP11-501C14.5	protein_coding;protein_coding;protein_coding;protein_coding;antisense	ENST00000290341.6;ENST00000431824.2;ENST00000510023.4;ENST00000515586.4;ENST00000505903.1	-138;-472;-212;-489;218	CGI:chr17:48995458-48998680	Island
cg03365985	0.736076	-0.835859	3.43232	0.000928864	0.0242627	-0.811735	chr4	42397466	42397468	+	cg03365985	SHISA3	SHISA3	protein_coding	ENST00000319234.4	-373	CGI:chr4:42397135-42398785	Island
cg10999312	0.736059	0.465159	3.13786	0.00234341	0.0402787	-1.63116	chr14	36520730	36520732	+	cg10999312	NKX2-1-AS1;NKX2-1;RP11-896J10.3	NKX2-1;NKX2-1;NKX2-1;NKX2-1;NKX2-1;NKX2-1-AS1;RP11-896J10.3	protein_coding;protein_coding;protein_coding;protein_coding;protein_coding;antisense;processed_transcript	ENST00000354822.6;ENST00000498187.5;ENST00000518149.4;ENST00000522719.2;ENST00000546983.1;ENST00000521292.2;ENST00000521945.1	-502;-1037;419;-596;219;1452;-1209	CGI:chr14:36517157-36521371	Island
cg08738066	0.736043	-4.4458	3.59113	0.000551813	0.0182206	-0.34718	chr19	52189661	52189663	-	cg08738066	PPP2R1A	PPP2R1A;PPP2R1A;PPP2R1A;PPP2R1A;PPP2R1A;PPP2R1A	protein_coding;protein_coding;protein_coding;protein_coding;protein_coding;protein_coding	ENST00000322088.9;ENST00000454220.5;ENST00000468280.4;ENST00000477989.1;ENST00000490868.4;ENST00000628959.1	-378;-390;-453;-430;-387;-436	CGI:chr19:52189567-52190428	Island
cg15244223	0.735572	-0.907148	3.34946	0.00121166	0.0280713	-1.04795	chr6	117907329	117907331	-	cg15244223	SLC35F1	SLC35F1	protein_coding	ENST00000360388.7	-197	CGI:chr6:117906879-117908648	Island
cg14845216	0.735216	-1.3499	3.69959	0.000383432	0.0150205	-0.021205	chr10	43267231	43267233	-	cg14845216	RASGEF1A	RASGEF1A	protein_coding	ENST00000395810.4	-312	CGI:chr10:43266475-43267233	Island
cg16508623	0.735185	-4.71661	3.75001	0.000323012	0.0137355	0.132646	chr12	101877335	101877337	+	cg16508623	DRAM1	DRAM1;DRAM1;DRAM1;DRAM1	protein_coding;protein_coding;protein_coding;protein_coding	ENST00000258534.11;ENST00000544152.4;ENST00000549365.1;ENST00000551403.1	-16;-348;-462;-356	CGI:chr12:101877099-101878023	Island
cg15079326	0.735055	-1.99205	3.27662	0.00152529	0.0318979	-1.252	chr1	110339489	110339491	+	cg15079326	RP5-1074L1.1;RBM15	RBM15;RBM15;RBM15;RBM15;RBM15;RP5-1074L1.1	protein_coding;protein_coding;protein_coding;protein_coding;protein_coding;antisense	ENST00000369784.6;ENST00000487146.5;ENST00000602849.1;ENST00000617047.1;ENST00000618772.3;ENST00000449169.1	983;166;166;23;166;-318	CGI:chr1:110338320-110340178	Island
cg19136717	0.734844	-2.12113	3.64887	0.000454967	0.0164557	-0.174493	chr15	72474398	72474400	+	cg19136717	RP11-1007O24.3;ARIH1	ARIH1;ARIH1;ARIH1;ARIH1;RP11-1007O24.3;RP11-1007O24.3	protein_coding;protein_coding;protein_coding;protein_coding;lincRNA;lincRNA	ENST00000379887.7;ENST00000564062.1;ENST00000567762.1;ENST00000570085.4;ENST00000562573.1;ENST00000565181.1	72;-247;-538;-92;-189;770	CGI:chr15:72473919-72475352	Island
cg16848624	0.734563	-2.91055	3.31985	0.00133102	0.0295259	-1.1313	chr7	45574690	45574692	+	cg16848624	ADCY1	ADCY1;ADCY1;ADCY1	protein_coding;protein_coding;protein_coding	ENST00000297323.10;ENST00000432715.4;ENST00000621543.1	168;550;-195	CGI:chr7:45573787-45575262	Island
cg04296805	0.7345	-0.567554	3.15588	0.00221782	0.0390632	-1.58264	chr12	65278628	65278630	-	cg04296805	MSRB3	MSRB3;MSRB3;MSRB3;MSRB3;MSRB3;MSRB3;MSRB3;MSRB3;MSRB3;MSRB3	protein_coding;protein_coding;protein_coding;protein_coding;protein_coding;protein_coding;protein_coding;protein_coding;protein_coding;protein_coding	ENST00000308259.8;ENST00000355192.6;ENST00000535239.4;ENST00000535664.4;ENST00000538045.4;ENST00000538725.1;ENST00000540804.4;ENST00000541189.4;ENST00000541897.4;ENST00000614640.3	-15;-15;-359;-114;-298;-76;-104;-116;-41;-359	CGI:chr12:65278606-65279470	Island
cg16001682	0.734442	-1.49551	4.48302	2.3e-05	0.00370279	2.52295	chr1	66533060	66533062	-	cg16001682	SGIP1	SGIP1;SGIP1;SGIP1;SGIP1;SGIP1;SGIP1;SGIP1	protein_coding;protein_coding;protein_coding;protein_coding;protein_coding;protein_coding;protein_coding	ENST00000237247.9;ENST00000371037.7;ENST00000371039.4;ENST00000424320.4;ENST00000468286.4;ENST00000493564.1;ENST00000497055.1	-323;-1222;-532;-555;-1096;-545;-1121	CGI:chr1:66533045-66533377	Island
cg17222452	0.734409	-0.29562	3.07019	0.00287666	0.0451462	-1.81144	chr3	158571370	158571372	+	cg17222452	RP11-538P18.2;MLF1	MLF1;MLF1;MLF1;MLF1;MLF1;MLF1;MLF1;MLF1;MLF1;MLF1;MLF1;MLF1;MLF1;MLF1;MLF1;MLF1;RP11-538P18.2;RP11-538P18.2	protein_coding;protein_coding;protein_coding;protein_coding;protein_coding;protein_coding;protein_coding;protein_coding;protein_coding;protein_coding;protein_coding;protein_coding;protein_coding;protein_coding;protein_coding;protein_coding;antisense;antisense	ENST00000355893.8;ENST00000359117.8;ENST00000466246.4;ENST00000469452.4;ENST00000471745.4;ENST00000477042.4;ENST00000478894.5;ENST00000482628.4;ENST00000484955.4;ENST00000487838.4;ENST00000491767.4;ENST00000495452.4;ENST00000497004.4;ENST00000498592.4;ENST00000618075.3;ENST00000619577.3;ENST00000475981.4;ENST00000479233.1	207;186;109;175;176;176;116;160;197;109;207;176;176;179;206;206;-304;-463	CGI:chr3:158571011-158571482	Island
cg06692823	0.734264	-1.18964	3.37766	0.00110738	0.0267618	-0.96804	chr15	68432339	68432341	-	cg06692823	ITGA11	ITGA11;ITGA11	protein_coding;protein_coding	ENST00000315757.8;ENST00000423218.5	-177;-177	CGI:chr15:68431028-68432352	Island
cg24550291	0.733737	-1.72424	3.29737	0.00142894	0.0307375	-1.19421	chr3	196639733	196639735	-	cg24550291	NRROS;PIGX	NRROS;NRROS;PIGX	protein_coding;protein_coding;protein_coding	ENST00000328557.4;ENST00000461791.1;ENST00000426755.4	47;-24;-42	CGI:chr3:196639523-196640048	Island
cg05884142	0.733641	-3.7075	3.24617	0.00167775	0.0335891	-1.33629	chr20	54208164	54208166	+	cg05884142	PFDN4	PFDN4;PFDN4;PFDN4;PFDN4;PFDN4	protein_coding;protein_coding;protein_coding;protein_coding;protein_coding	ENST00000371419.5;ENST00000441080.2;ENST00000474326.1;ENST00000487129.1;ENST00000493356.4	317;69;-264;-148;-136	CGI:chr20:54207791-54208509	Island
cg16411863	0.733151	-3.64994	3.7979	0.000274107	0.0125634	0.280122	chr14	75982618	75982620	+	cg16411863	TGFB3;IFT43	IFT43;TGFB3;TGFB3;TGFB3	protein_coding;protein_coding;protein_coding;protein_coding	ENST00000555677.4;ENST00000238682.6;ENST00000555193.1;ENST00000556674.1	80482;-1427;218;373	CGI:chr14:75982280-75983046	Island
cg15071611	0.732783	-4.31809	4.22828	5.94e-05	0.00581306	1.66142	chr11	102047420	102047422	-	cg15071611	C11orf70	C11orf70;C11orf70;C11orf70;C11orf70	protein_coding;protein_coding;protein_coding;protein_coding	ENST00000434758.5;ENST00000526781.4;ENST00000530659.1;ENST00000534360.1	-23;-35;-48;-38	CGI:chr11:102047342-102047762	Island
cg17512779	0.732077	-2.34677	3.57631	0.000579651	0.0186903	-0.391176	chr8	17246562	17246564	-	cg17512779	VPS37A;CNOT7	CNOT7;CNOT7;CNOT7;CNOT7;CNOT7;CNOT7;CNOT7;CNOT7;CNOT7;CNOT7;VPS37A;VPS37A;VPS37A;VPS37A;VPS37A;VPS37A;VPS37A	protein_coding;protein_coding;protein_coding;protein_coding;protein_coding;protein_coding;protein_coding;protein_coding;protein_coding;protein_coding;protein_coding;protein_coding;protein_coding;protein_coding;protein_coding;protein_coding;protein_coding	ENST00000361272.7;ENST00000518021.4;ENST00000518885.1;ENST00000519918.4;ENST00000519954.4;ENST00000520178.2;ENST00000523649.1;ENST00000523917.4;ENST00000524358.4;ENST00000628418.1;ENST00000324849.7;ENST00000425020.5;ENST00000518038.1;ENST00000519381.1;ENST00000520140.4;ENST00000521005.1;ENST00000521829.4	316;295;10;-1471;295;-114;303;316;47;293;-9;-532;-376;-369;-372;-682;-561	CGI:chr8:17246555-17247354	Island
cg10669058	0.732041	-0.0699558	3.51729	0.000704269	0.0207721	-0.565075	chr19	19537745	19537747	+	cg10669058	CILP2	CILP2;CILP2	protein_coding;protein_coding	ENST00000291495.5;ENST00000586018.4	-520;-503	CGI:chr19:19537325-19538581	Island
cg15114105	0.731791	-2.16576	3.33837	0.00125513	0.0286055	-1.07923	chr19	49441562	49441564	+	cg15114105	SLC17A7	SLC17A7;SLC17A7	protein_coding;protein_coding	ENST00000221485.6;ENST00000600601.4	-11;798	CGI:chr19:49441151-49441577	Island
cg16449699	0.731486	-0.0978568	3.89052	0.000198828	0.0105719	0.569007	chr17	48997284	48997286	+	cg16449699	IGF2BP1;RP11-501C14.5	IGF2BP1;IGF2BP1;IGF2BP1;IGF2BP1;RP11-501C14.5	protein_coding;protein_coding;protein_coding;protein_coding;antisense	ENST00000290341.6;ENST00000431824.2;ENST00000510023.4;ENST00000515586.4;ENST00000505903.1	-128;-462;-202;-479;208	CGI:chr17:48995458-48998680	Island
cg15080701	0.731391	-2.16064	3.12649	0.00242603	0.041093	-1.66166	chr1	117929831	117929833	+	cg15080701	WDR3;GDAP2	GDAP2;GDAP2;GDAP2;WDR3;WDR3;WDR3;WDR3	protein_coding;protein_coding;protein_coding;protein_coding;protein_coding;protein_coding;protein_coding	ENST00000369442.3;ENST00000369443.8;ENST00000494224.1;ENST00000349139.5;ENST00000369441.6;ENST00000471680.1;ENST00000487202.4	-248;-201;-271;63;111;56;107	CGI:chr1:117929217-117930097	Island
cg05192759	0.73103	1.01001	3.29628	0.00143387	0.0308005	-1.19726	chr19	4198056	4198058	+	cg05192759	ANKRD24	ANKRD24;ANKRD24;ANKRD24;ANKRD24;ANKRD24	protein_coding;protein_coding;protein_coding;protein_coding;protein_coding	ENST00000262970.8;ENST00000318934.7;ENST00000595928.1;ENST00000597689.4;ENST00000600132.4	-84;11786;-355;11635;14702	CGI:chr19:4198020-4198572	Island
cg06577045	0.730883	-0.301986	3.5212	0.000695296	0.0206347	-0.553633	chr6	105180146	105180148	-	cg06577045	POPDC3	POPDC3;POPDC3	protein_coding;protein_coding	ENST00000254765.3;ENST00000474760.1	-286;-151	CGI:chr6:105179531-105180195	Island
cg12518734	0.730557	0.0815768	3.56023	0.000611356	0.0192088	-0.438761	chr17	41735205	41735207	-	cg12518734	HAP1	HAP1;HAP1;HAP1;HAP1	protein_coding;protein_coding;protein_coding;protein_coding	ENST00000310778.5;ENST00000341193.8;ENST00000347901.7;ENST00000393939.5	-561;-561;-561;-561	CGI:chr17:41733704-41735237	Island
cg06802658	0.73041	-1.47527	3.80729	0.000265382	0.0123462	0.3092	chr14	37197714	37197716	-	cg06802658	MIPOL1	MIPOL1;MIPOL1;MIPOL1;MIPOL1;MIPOL1;MIPOL1;MIPOL1;MIPOL1	protein_coding;protein_coding;protein_coding;protein_coding;protein_coding;protein_coding;protein_coding;protein_coding	ENST00000327441.10;ENST00000396294.5;ENST00000539062.5;ENST00000554930.4;ENST00000555870.4;ENST00000556451.4;ENST00000556615.4;ENST00000556753.4	-236;-199;-296;-296;-323;-314;-199;-373	CGI:chr14:37197481-37198288	Island
cg08703400	0.730231	-3.2701	4.06374	0.00010774	0.00773414	1.12182	chr17	55421873	55421875	+	cg08703400	MMD	MMD;MMD;MMD	protein_coding;protein_coding;protein_coding	ENST00000262065.6;ENST00000571578.1;ENST00000577038.1	119;51;-76	CGI:chr17:55420882-55422185	Island
cg18839609	0.730112	-1.61273	3.70404	0.0003777	0.0149025	-0.00769804	chr10	59176309	59176311	-	cg18839609	PHYHIPL	PHYHIPL;PHYHIPL;PHYHIPL	protein_coding;protein_coding;protein_coding	ENST00000373878.3;ENST00000373880.7;ENST00000486074.2	-949;-281;-352	CGI:chr10:59176067-59177289	Island
cg15843818	0.730111	-3.34349	3.40605	0.00101099	0.0254556	-0.8871	chr2	164621071	164621073	-	cg15843818	GRB14	GRB14;GRB14;GRB14;GRB14	protein_coding;protein_coding;protein_coding;protein_coding	ENST00000263915.6;ENST00000424693.1;ENST00000446413.5;ENST00000488342.4	777;-1114;407;321	CGI:chr2:164621052-164621832	Island
cg19610869	0.729654	-1.02208	3.86777	0.000215235	0.0110283	0.497611	chr5	157671610	157671612	-	cg19610869	SOX30;C5orf52	C5orf52;SOX30	protein_coding;protein_coding	ENST00000409999.3;ENST00000519442.1	57;-130	CGI:chr5:157671255-157672033	Island
cg01343206	0.729054	-1.61683	3.85479	0.000225163	0.0113206	0.457022	chr2	62705831	62705833	+	cg01343206	EHBP1	EHBP1;EHBP1;EHBP1;EHBP1;EHBP1;EHBP1;EHBP1;EHBP1;EHBP1;EHBP1;EHBP1;EHBP1	protein_coding;protein_coding;protein_coding;protein_coding;protein_coding;protein_coding;protein_coding;protein_coding;protein_coding;protein_coding;protein_coding;protein_coding	ENST00000263991.8;ENST00000405015.6;ENST00000405289.4;ENST00000405482.4;ENST00000413434.4;ENST00000426940.4;ENST00000427809.4;ENST00000431489.4;ENST00000449820.4;ENST00000467436.1;ENST00000472809.4;ENST00000494958.1	-35;31980;-1361;179;31953;31953;179;89;31953;-482;119;119	CGI:chr2:62705460-62706218	Island
cg25405123	0.728884	-1.24753	3.3444	0.00123132	0.0283173	-1.06224	chr15	33310868	33310870	+	cg25405123	RP11-489D6.2;RYR3	RP11-489D6.2;RP11-489D6.2;RYR3;RYR3;RYR3	antisense;antisense;protein_coding;protein_coding;protein_coding	ENST00000559457.1;ENST00000561458.4;ENST00000389232.7;ENST00000415757.6;ENST00000622037.1	-209;-622;-108;-94;-108	CGI:chr15:33310615-33311802	Island
cg04067139	0.728547	0.643174	3.08388	0.00276048	0.0441277	-1.77523	chr11	58905693	58905695	+	cg04067139	GLYATL1;GLYATL2	GLYATL1;GLYATL1;GLYATL2	protein_coding;protein_coding;protein_coding	ENST00000524629.1;ENST00000534674.4;ENST00000533636.1	269;295;-1478	CGI:chr11:58905378-58905815	Island
cg05396182	0.728421	-3.46652	3.61135	0.000515858	0.017578	-0.286919	chr1	93079181	93079183	+	cg05396182	MTF2	MTF2;MTF2;MTF2;MTF2;MTF2;MTF2;MTF2;MTF2	protein_coding;protein_coding;protein_coding;protein_coding;protein_coding;protein_coding;protein_coding;protein_coding	ENST00000370298.7;ENST00000370303.4;ENST00000471953.4;ENST00000473430.4;ENST00000474314.5;ENST00000494963.4;ENST00000540243.4;ENST00000545708.4	-57;-130;-129;-102;-89;-115;-54;-54	CGI:chr1:93079001-93079475	Island
cg08923450	0.728331	-1.75456	3.06039	0.00296267	0.0458945	-1.8373	chr6	125749004	125749006	-	cg08923450	RP11-624M8.1;HEY2	HEY2;HEY2;RP11-624M8.1;RP11-624M8.1;RP11-624M8.1	protein_coding;protein_coding;antisense;antisense;antisense	ENST00000368364.3;ENST00000368365.4;ENST00000432121.1;ENST00000451660.5;ENST00000606001.1	-576;1340;182;182;186	CGI:chr6:125747576-125750174	Island
cg11153529	0.728275	-0.0976777	4.14892	7.93e-05	0.00667895	1.39946	chr10	49762492	49762494	-	cg11153529	OGDHL	OGDHL;OGDHL;OGDHL	protein_coding;protein_coding;protein_coding	ENST00000374103.7;ENST00000419399.3;ENST00000432695.2	-169;-113;-113	CGI:chr10:49761612-49762559	Island
cg15087147	0.727297	-1.51276	3.27472	0.00153442	0.0320045	-1.25728	chr7	128032115	128032117	+	cg15087147	LRRC4;SND1	LRRC4;LRRC4;LRRC4;LRRC4;SND1;SND1;SND1;SND1	protein_coding;protein_coding;protein_coding;protein_coding;protein_coding;protein_coding;protein_coding;protein_coding	ENST00000249363.3;ENST00000476782.4;ENST00000478726.1;ENST00000494115.1;ENST00000354725.6;ENST00000470723.4;ENST00000484767.4;ENST00000486037.1	-1045;-8;-494;-1110;379935;82999;127760;144203	CGI:chr7:128031105-128032800	Island
cg02289992	0.727152	-3.09454	3.79535	0.000276516	0.0126193	0.272258	chr8	78666103	78666105	+	cg02289992	ZC2HC1A	ZC2HC1A;ZC2HC1A;ZC2HC1A	protein_coding;protein_coding;protein_coding	ENST00000263849.7;ENST00000521176.1;ENST00000521873.1	56;-26;14	CGI:chr8:78666028-78666432	Island
cg11632906	0.726958	-2.98462	3.11272	0.00252977	0.042114	-1.69851	chr10	98268710	98268712	+	cg11632906	LOXL4	LOXL4	protein_coding	ENST00000260702.3	-460	CGI:chr10:98268108-98268751	Island
cg00126034	0.726734	-0.358056	3.94894	0.000161991	0.00948785	0.75366	chr17	46818795	46818797	-	cg00126034	WNT3	WNT3;WNT3	protein_coding;protein_coding	ENST00000225512.5;ENST00000573788.4	-35;14238	CGI:chr17:46818434-46819659	Island
cg05432973	0.726633	-0.877231	3.68157	0.000407535	0.0155226	-0.0758567	chr10	99532893	99532895	-	cg05432973	NKX2-3	NKX2-3;NKX2-3	protein_coding;protein_coding	ENST00000344586.8;ENST00000622383.1	-40;-60	CGI:chr10:99532679-99533044	Island
cg01254948	0.726358	-0.835031	3.3834	0.00108722	0.0265051	-0.951719	chr5	90558721	90558723	+	cg01254948	GPR98	GPR98;GPR98	protein_coding;protein_coding	ENST00000405460.5;ENST00000508842.4	-79;29377	CGI:chr5:90558473-90559139	Island
cg12268958	0.725614	-3.30013	3.24467	0.0016856	0.0336615	-1.34041	chr18	23586753	23586755	+	cg12268958	NPC1	NPC1;NPC1	protein_coding;protein_coding	ENST00000269228.8;ENST00000540608.4	145;-266	CGI:chr18:23586194-23587102	Island
cg26362531	0.725497	-3.16483	3.81105	0.000261963	0.0122632	0.320856	chr11	8911326	8911328	+	cg26362531	AKIP1;ST5	AKIP1;AKIP1;AKIP1;AKIP1;AKIP1;AKIP1;AKIP1;AKIP1;AKIP1;AKIP1;AKIP1;ST5;ST5	protein_coding;protein_coding;protein_coding;protein_coding;protein_coding;protein_coding;protein_coding;protein_coding;protein_coding;protein_coding;protein_coding;protein_coding;protein_coding	ENST00000299576.8;ENST00000309357.7;ENST00000309377.7;ENST00000396648.5;ENST00000524577.4;ENST00000525005.4;ENST00000529876.4;ENST00000529942.1;ENST00000530281.4;ENST00000534147.4;ENST00000534506.4;ENST00000531640.4;ENST00000534127.4	187;172;186;-12;127;134;137;-139;38;-117;127;-1415;-375	CGI:chr11:8911026-8911747	Island
cg02583334	0.725192	-1.8867	3.11156	0.00253872	0.0421884	-1.70162	chr3	180679810	180679812	-	cg02583334	CCDC39;CCDC39-AS1	CCDC39;CCDC39;CCDC39;CCDC39-AS1	protein_coding;protein_coding;protein_coding;antisense	ENST00000442201.5;ENST00000471307.5;ENST00000476379.4;ENST00000495357.1	-310;191123;58064;-274	CGI:chr3:180679316-180680089	Island
cg00008036	0.724637	0.0504675	3.81571	0.000257785	0.012154	0.335313	chr1	179742955	179742957	+	cg00008036	FAM163A	FAM163A	protein_coding	ENST00000341785.4	-208	CGI:chr1:179742812-179744816	Island
cg13859482	0.724026	0.21358	3.89709	0.000194316	0.0104432	0.589684	chr4	84498614	84498616	-	cg13859482	NKX6-1	NKX6-1	protein_coding	ENST00000295886.4	-164	CGI:chr4:84496506-84499646	Island
cg14610403	0.723992	0.313234	4.6579	1.18e-05	0.00277655	3.13168	chr1	66533128	66533130	+	cg14610403	SGIP1	SGIP1;SGIP1;SGIP1;SGIP1;SGIP1;SGIP1;SGIP1	protein_coding;protein_coding;protein_coding;protein_coding;protein_coding;protein_coding;protein_coding	ENST00000237247.9;ENST00000371037.7;ENST00000371039.4;ENST00000424320.4;ENST00000468286.4;ENST00000493564.1;ENST00000497055.1	-255;-1154;-464;-487;-1028;-477;-1053	CGI:chr1:66533045-66533377	Island
cg01672943	0.723932	0.342458	3.02521	0.0032913	0.0486003	-1.92956	chr14	36656086	36656088	-	cg01672943	RP11-964E11.2;PAX9	PAX9;PAX9;RP11-964E11.2	protein_coding;protein_coding;antisense	ENST00000402703.5;ENST00000553267.4;ENST00000555107.1	-1482;-1482;2715	CGI:chr14:36656014-36656456	Island
cg21606780	0.723839	-2.60274	3.22581	0.0017875	0.0347181	-1.3923	chr1	197912196	197912198	-	cg21606780	LHX9	LHX9;LHX9;LHX9;LHX9;LHX9	protein_coding;protein_coding;protein_coding;protein_coding;protein_coding	ENST00000367390.6;ENST00000367391.4;ENST00000475727.1;ENST00000606127.2;ENST00000615520.1	-309;-295;-292;294;66	CGI:chr1:197910886-197912507	Island
cg24303394	0.723427	-2.89727	3.12367	0.00244696	0.041304	-1.66923	chr9	131276561	131276563	-	cg24303394	FAM78A	FAM78A	protein_coding	ENST00000372271.3	-14	CGI:chr9:131276466-131278158	Island
cg19185142	0.723261	-0.514003	4.26472	5.19e-05	0.00545606	1.78274	chr10	49762520	49762522	-	cg19185142	OGDHL	OGDHL;OGDHL;OGDHL	protein_coding;protein_coding;protein_coding	ENST00000374103.7;ENST00000419399.3;ENST00000432695.2	-197;-141;-141	CGI:chr10:49761612-49762559	Island
cg22334962	0.722767	-3.77337	3.39743	0.00103939	0.0258653	-0.911733	chr1	43969942	43969944	-	cg22334962	DPH2	DPH2;DPH2;DPH2;DPH2;DPH2;DPH2;DPH2;DPH2;DPH2;DPH2;DPH2;DPH2;DPH2;DPH2;DPH2;DPH2	protein_coding;protein_coding;protein_coding;protein_coding;protein_coding;protein_coding;protein_coding;protein_coding;protein_coding;protein_coding;protein_coding;protein_coding;protein_coding;protein_coding;protein_coding;protein_coding	ENST00000255108.6;ENST00000396758.5;ENST00000459879.1;ENST00000471934.1;ENST00000476260.1;ENST00000477294.4;ENST00000490861.4;ENST00000492306.4;ENST00000495421.1;ENST00000524776.4;ENST00000527567.1;ENST00000529729.1;ENST00000530988.1;ENST00000532140.1;ENST00000534655.1;ENST00000534786.1	-62;-83;-1172;-58;-58;-87;-82;-81;-68;-66;-81;-87;-68;-125;-928;-163	CGI:chr1:43969737-43970442	Island
cg09865413	0.722509	-2.77739	3.26433	0.00158521	0.0325727	-1.2861	chr3	154121346	154121348	+	cg09865413	ARHGEF26-AS1;ARHGEF26	ARHGEF26;ARHGEF26;ARHGEF26;ARHGEF26;ARHGEF26-AS1;ARHGEF26-AS1;ARHGEF26-AS1;ARHGEF26-AS1	protein_coding;protein_coding;protein_coding;protein_coding;processed_transcript;processed_transcript;processed_transcript;processed_transcript	ENST00000356448.7;ENST00000465093.4;ENST00000465817.1;ENST00000496710.4;ENST00000467912.4;ENST00000479270.4;ENST00000480639.4;ENST00000491862.4	343;-14;-94;-70;-14;-14;-83;-136	CGI:chr3:154120998-154122591	Island
cg13605526	0.722307	0.53369	3.13494	0.00236438	0.0404878	-1.63901	chr5	32711270	32711272	-	cg13605526	NPR3	NPR3;NPR3;NPR3;NPR3;NPR3;NPR3;NPR3	protein_coding;protein_coding;protein_coding;protein_coding;protein_coding;protein_coding;protein_coding	ENST00000265074.11;ENST00000326958.4;ENST00000415167.2;ENST00000434067.5;ENST00000506712.1;ENST00000507141.1;ENST00000509104.4	-164;633;-453;1863;616;-1061;22200	CGI:chr5:32709804-32714344	Island
cg17032533	0.722238	-2.36051	3.18999	0.00199708	0.0368867	-1.49019	chr5	176537267	176537269	-	cg17032533	RNF44	RNF44;RNF44;RNF44;RNF44;RNF44	protein_coding;protein_coding;protein_coding;protein_coding;protein_coding	ENST00000274811.7;ENST00000504160.1;ENST00000504434.1;ENST00000509404.1;ENST00000513029.4	153;29;613;-937;758	CGI:chr5:176536497-176538115	Island
cg20866375	0.72199	-3.21516	3.02024	0.00334045	0.049017	-1.94255	chr17	3669264	3669266	-	cg20866375	EMC6;P2RX5-TAX1BP3;TAX1BP3	EMC6;EMC6;P2RX5-TAX1BP3;TAX1BP3;TAX1BP3	protein_coding;protein_coding;protein_coding;protein_coding;protein_coding	ENST00000248378.5;ENST00000397133.2;ENST00000550383.1;ENST00000225525.3;ENST00000611779.3	449;442;26930;-582;-585	CGI:chr17:3667930-3669324	Island
cg25634545	0.72173	-2.78064	3.02338	0.00330937	0.0487509	-1.93436	chr10	102394449	102394451	+	cg25634545	NFKB2	NFKB2;NFKB2;NFKB2;NFKB2;NFKB2;NFKB2;NFKB2;NFKB2	protein_coding;protein_coding;protein_coding;protein_coding;protein_coding;protein_coding;protein_coding;protein_coding	ENST00000189444.9;ENST00000369966.6;ENST00000428099.4;ENST00000467116.4;ENST00000471698.4;ENST00000593908.4;ENST00000601386.4;ENST00000610498.1	-1257;-148;339;-1257;-1244;339;339;-1257	CGI:chr10:102393972-102395800	Island
cg14457599	0.721543	-2.86157	3.26587	0.00157757	0.0324798	-1.28182	chr17	76385132	76385134	+	cg14457599	PRPSAP1;SPHK1	PRPSAP1;PRPSAP1;SPHK1;SPHK1;SPHK1;SPHK1;SPHK1;SPHK1;SPHK1;SPHK1;SPHK1;SPHK1	protein_coding;protein_coding;protein_coding;protein_coding;protein_coding;protein_coding;protein_coding;protein_coding;protein_coding;protein_coding;protein_coding;protein_coding	ENST00000423915.1;ENST00000442767.1;ENST00000323374.7;ENST00000392496.3;ENST00000545180.4;ENST00000587167.1;ENST00000588682.4;ENST00000590379.4;ENST00000590959.4;ENST00000591651.4;ENST00000591762.1;ENST00000592299.4	-611;-648;482;-160;8471;-891;3361;1213;511;8548;2155;523	CGI:chr17:76382767-76386432	Island
cg25924716	0.72151	-1.82776	3.34441	0.00123127	0.0283169	-1.0622	chr21	14383629	14383631	-	cg25924716	HSPA13	HSPA13;HSPA13	protein_coding;protein_coding	ENST00000285667.3;ENST00000478035.1	-442;-145	CGI:chr21:14383050-14383765	Island
cg10993442	0.721505	1.1242	4.47282	2.39e-05	0.00376635	2.48789	chr1	24931095	24931097	+	cg10993442	RUNX3	RUNX3;RUNX3;RUNX3;RUNX3	protein_coding;protein_coding;protein_coding;protein_coding	ENST00000308873.9;ENST00000338888.3;ENST00000399916.4;ENST00000479341.1	-1218;33889;33915;34026	CGI:chr1:24929036-24932514	Island
cg25523087	0.720997	-3.22925	3.42762	0.000943074	0.0244711	-0.825245	chr5	77087149	77087151	-	cg25523087	ZBED3-AS1;ZBED3	ZBED3;ZBED3;ZBED3;ZBED3-AS1;ZBED3-AS1;ZBED3-AS1;ZBED3-AS1;ZBED3-AS1;ZBED3-AS1;ZBED3-AS1;ZBED3-AS1;ZBED3-AS1;ZBED3-AS1;ZBED3-AS1;ZBED3-AS1;ZBED3-AS1	protein_coding;protein_coding;protein_coding;antisense;antisense;antisense;antisense;antisense;antisense;antisense;antisense;antisense;antisense;antisense;antisense;antisense	ENST00000255198.2;ENST00000505685.1;ENST00000511587.1;ENST00000502433.4;ENST00000503969.4;ENST00000504506.4;ENST00000505918.4;ENST00000507749.4;ENST00000512001.4;ENST00000512213.4;ENST00000513591.4;ENST00000514114.4;ENST00000514288.4;ENST00000514640.4;ENST00000514905.4;ENST00000515419.4	174;51;34;348;409;-1126;382;-1228;135;348;-910;-314;-931;-288;382;351	CGI:chr5:77086902-77087342	Island
cg11954110	0.720914	-4.20874	3.64582	0.000459655	0.0165509	-0.183672	chr11	113773933	113773935	+	cg11954110	ZW10	ZW10;ZW10;ZW10	protein_coding;protein_coding;protein_coding	ENST00000200135.6;ENST00000535142.4;ENST00000538209.1	-122;-242;-198	CGI:chr11:113773577-113773935	Island
cg00445443	0.720607	0.433367	3.93852	0.000168044	0.00965736	0.720588	chr7	27103858	27103860	+	cg00445443	HOXA2	HOXA2;HOXA2	protein_coding;protein_coding	ENST00000222718.6;ENST00000612779.1	-1047;-1172	CGI:chr7:27103562-27103860	Island
cg12626968	0.720537	-3.48333	3.70918	0.000371171	0.0147852	0.00793937	chr5	43603066	43603068	+	cg12626968	NNT-AS1;NNT	NNT;NNT;NNT;NNT;NNT;NNT-AS1;NNT-AS1;NNT-AS1;NNT-AS1;NNT-AS1;NNT-AS1	protein_coding;protein_coding;protein_coding;protein_coding;protein_coding;antisense;antisense;antisense;antisense;antisense;antisense	ENST00000264663.8;ENST00000344920.7;ENST00000505678.5;ENST00000512422.4;ENST00000512996.5;ENST00000500258.2;ENST00000503484.4;ENST00000506247.1;ENST00000513560.5;ENST00000515466.1;ENST00000606697.4	343;-61;374;361;-133;-3;-129;164;38;110;-3	CGI:chr5:43602875-43603548	Island
cg03214277	0.720407	-2.64926	3.33025	0.0012879	0.0290002	-1.10209	chr19	6460142	6460144	-	cg03214277	SLC25A23	SLC25A23;SLC25A23;SLC25A23;SLC25A23;SLC25A23	protein_coding;protein_coding;protein_coding;protein_coding;protein_coding	ENST00000264088.7;ENST00000301454.7;ENST00000334510.8;ENST00000595267.1;ENST00000597307.1	-391;-407;-407;-372;5061	CGI:chr19:6459224-6460640	Island
cg09645772	0.720257	-2.60351	3.22316	0.00180229	0.0348878	-1.39958	chr5	181261270	181261272	-	cg09645772	CTC-338M12.4;TRIM52-AS1;TRIM52	CTC-338M12.4;TRIM52;TRIM52;TRIM52;TRIM52;TRIM52;TRIM52;TRIM52-AS1;TRIM52-AS1;TRIM52-AS1	processed_transcript;protein_coding;protein_coding;protein_coding;protein_coding;protein_coding;protein_coding;processed_transcript;processed_transcript;processed_transcript	ENST00000511331.4;ENST00000503005.1;ENST00000510796.1;ENST00000513146.1;ENST00000514805.1;ENST00000611618.1;ENST00000612671.1;ENST00000507434.1;ENST00000509252.1;ENST00000514146.1	14747;-946;-1013;-1076;-189;-152;-131;48;46;58	CGI:chr5:181261050-181261961	Island
cg07645888	0.719881	-1.36354	4.35049	3.78e-05	0.0046381	2.0709	chr2	62705825	62705827	+	cg07645888	EHBP1	EHBP1;EHBP1;EHBP1;EHBP1;EHBP1;EHBP1;EHBP1;EHBP1;EHBP1;EHBP1;EHBP1;EHBP1	protein_coding;protein_coding;protein_coding;protein_coding;protein_coding;protein_coding;protein_coding;protein_coding;protein_coding;protein_coding;protein_coding;protein_coding	ENST00000263991.8;ENST00000405015.6;ENST00000405289.4;ENST00000405482.4;ENST00000413434.4;ENST00000426940.4;ENST00000427809.4;ENST00000431489.4;ENST00000449820.4;ENST00000467436.1;ENST00000472809.4;ENST00000494958.1	-41;31974;-1367;173;31947;31947;173;83;31947;-488;113;113	CGI:chr2:62705460-62706218	Island
cg22848598	0.719551	0.442892	3.20991	0.00187788	0.0356478	-1.43587	chr8	39107506	39107508	+	cg22848598	ADAM32	ADAM32;ADAM32;ADAM32;ADAM32;ADAM32;ADAM32;ADAM32	protein_coding;protein_coding;protein_coding;protein_coding;protein_coding;protein_coding;protein_coding	ENST00000379907.7;ENST00000399831.6;ENST00000437682.5;ENST00000519315.4;ENST00000521741.4;ENST00000522506.4;ENST00000523400.4	-143;-23;-65;-102;-450;-267;516	CGI:chr8:39107494-39107904	Island
cg19580633	0.719541	-2.51577	3.37547	0.00111515	0.026842	-0.974251	chr5	172959535	172959537	-	cg19580633	RPL26L1;CTC-308K20.1	CTC-308K20.1;CTC-308K20.1;CTC-308K20.1;RPL26L1;RPL26L1;RPL26L1;RPL26L1;RPL26L1;RPL26L1	antisense;antisense;antisense;protein_coding;protein_coding;protein_coding;protein_coding;protein_coding;protein_coding	ENST00000518818.1;ENST00000518894.1;ENST00000520067.4;ENST00000265100.5;ENST00000519156.1;ENST00000519239.4;ENST00000519522.1;ENST00000519974.4;ENST00000521476.4	-158;-143;-757;111;-230;75;15;806;642	CGI:chr5:172959295-172959539	Island
cg00195179	0.718762	-1.60361	3.96249	0.000154434	0.00926738	0.796749	chr22	39349732	39349734	+	cg00195179	SYNGR1	SYNGR1;SYNGR1;SYNGR1;SYNGR1;SYNGR1;SYNGR1	protein_coding;protein_coding;protein_coding;protein_coding;protein_coding;protein_coding	ENST00000216155.10;ENST00000318801.7;ENST00000328933.8;ENST00000406293.6;ENST00000415332.1;ENST00000489206.1	-217;-193;-264;-259;-255;-274	CGI:chr22:39349655-39350629	Island
cg11704751	0.718697	-2.68619	3.59387	0.000546799	0.0181319	-0.339017	chr12	62935337	62935339	+	cg11704751	AC078814.1;Y_RNA;PPM1H	AC078814.1;PPM1H;PPM1H;Y_RNA	miRNA;protein_coding;protein_coding;misc_RNA	ENST00000619248.1;ENST00000228705.6;ENST00000548414.4;ENST00000516851.1	-730;-300;-1289;-364	CGI:chr12:62934363-62935355	Island
cg18723978	0.718673	-2.85625	3.03159	0.00322934	0.0481159	-1.9129	chr7	42237214	42237216	+	cg18723978	GLI3	GLI3;GLI3;GLI3	protein_coding;protein_coding;protein_coding	ENST00000395925.6;ENST00000428534.1;ENST00000437480.1	-201;656;-155	CGI:chr7:42236404-42237855	Island
cg14672084	0.718451	2.82011	4.34089	3.92e-05	0.00472914	2.03847	chr5	141478373	141478375	-	cg14672084	PCDHGB5;PCDHGA6;PCDHGA12;PCDHGB6;PCDHGA7;RN7SL68P;PCDHGB7;PCDHGA8;AC008781.1;PCDHGA9;PCDHGA1;PCDHGB1;PCDHGA2;PCDHGB2;PCDHGA3;PCDHGB3;PCDHGA4;PCDHGA10;PCDHGC3;PCDHGB4;PCDHGA5;PCDHGA11	AC008781.1;PCDHGA1;PCDHGA10;PCDHGA11;PCDHGA11;PCDHGA12;PCDHGA2;PCDHGA3;PCDHGA3;PCDHGA4;PCDHGA5;PCDHGA6;PCDHGA7;PCDHGA8;PCDHGA9;PCDHGB1;PCDHGB2;PCDHGB3;PCDHGB4;PCDHGB5;PCDHGB6;PCDHGB7;PCDHGC3;PCDHGC3;PCDHGC3;PCDHGC3;PCDHGC3;RN7SL68P	miRNA;protein_coding;protein_coding;protein_coding;protein_coding;protein_coding;protein_coding;protein_coding;protein_coding;protein_coding;protein_coding;protein_coding;protein_coding;protein_coding;protein_coding;protein_coding;protein_coding;protein_coding;protein_coding;protein_coding;protein_coding;protein_coding;protein_coding;protein_coding;protein_coding;protein_coding;protein_coding;mis…	ENST00000629248.1;ENST00000517417.2;ENST00000398610.2;ENST00000398587.5;ENST00000518882.2;ENST00000252085.3;ENST00000394576.2;ENST00000253812.7;ENST00000612467.1;ENST00000571252.2;ENST00000518069.1;ENST00000517434.2;ENST00000518325.1;ENST00000398604.2;ENST00000573521.1;ENST00000523390.1;ENST00000522605.1;ENST00000576222.1;ENST00000519479.1;ENST00000617380.1;ENST00000520790.1;ENST00000398594.3;ENS…	-1162;147688;65197;57178;57145;47755;139401;134505;134339;123348;114042;104459;95473;85559;75420;128112;118237;108109;90488;80245;70170;60682;2370;2426;2372;2393;2369;-943	CGI:chr5:141478297-141478498	Island
cg02595809	0.718176	-1.48449	3.66726	0.000427686	0.0159442	-0.119105	chr1	63321998	63322000	-	cg02595809	FOXD3;FOXD3-AS1	FOXD3;FOXD3-AS1;FOXD3-AS1;FOXD3-AS1;FOXD3-AS1;FOXD3-AS1	protein_coding;antisense;antisense;antisense;antisense;antisense	ENST00000371116.3;ENST00000418244.4;ENST00000426393.4;ENST00000427268.1;ENST00000431294.4;ENST00000449386.4	-1043;438;-469;2443;1584;460	CGI:chr1:63316723-63324800	Island
cg06925115	0.718108	-1.03727	5.12799	1.83e-06	0.0013193	4.83049	chr3	10505653	10505655	+	cg06925115	ATP2B2	ATP2B2;ATP2B2;ATP2B2;ATP2B2;ATP2B2	protein_coding;protein_coding;protein_coding;protein_coding;protein_coding	ENST00000360273.5;ENST00000383800.7;ENST00000397077.4;ENST00000460129.4;ENST00000480680.2	-69;4;202378;28480;-69	CGI:chr3:10505494-10505705	Island
cg04771938	0.718059	-2.6832	4.02112	0.000125453	0.00834581	0.98432	chr2	96740071	96740073	-	cg04771938	LMAN2L	LMAN2L;LMAN2L;LMAN2L;LMAN2L;LMAN2L;LMAN2L;LMAN2L	protein_coding;protein_coding;protein_coding;protein_coding;protein_coding;protein_coding;protein_coding	ENST00000264963.7;ENST00000377079.7;ENST00000434524.4;ENST00000434865.4;ENST00000440610.4;ENST00000446780.4;ENST00000449221.4	-8;-7;-30;-8;-7;-7;-7	CGI:chr2:96739711-96740143	Island
cg19697475	0.717868	-1.47443	3.1441	0.00229921	0.0398458	-1.61439	chr5	45696362	45696364	+	cg19697475	HCN1	HCN1	protein_coding	ENST00000303230.4	-211	CGI:chr5:45695292-45696408	Island
cg15638055	0.717714	-0.672835	3.03933	0.00315551	0.0475077	-1.89262	chr8	109974744	109974746	-	cg15638055	RP11-696P8.2;KCNV1	KCNV1;KCNV1;RP11-696P8.2	protein_coding;protein_coding;antisense	ENST00000297404.1;ENST00000524391.4;ENST00000530667.1	-14;1103;801	CGI:chr8:109973884-109974754	Island
cg23546619	0.717448	-1.18752	5.25095	1.11e-06	0.00106429	5.2885	chr17	60678006	60678008	+	cg23546619	BCAS3	BCAS3;BCAS3;BCAS3;BCAS3;BCAS3;BCAS3;BCAS3;BCAS3;BCAS3;BCAS3;BCAS3;BCAS3;BCAS3;BCAS3;BCAS3	protein_coding;protein_coding;protein_coding;protein_coding;protein_coding;protein_coding;protein_coding;protein_coding;protein_coding;protein_coding;protein_coding;protein_coding;protein_coding;protein_coding;protein_coding	ENST00000390652.8;ENST00000407086.6;ENST00000408905.6;ENST00000586241.1;ENST00000588168.4;ENST00000588462.4;ENST00000588532.4;ENST00000589222.4;ENST00000589916.4;ENST00000591147.4;ENST00000591371.4;ENST00000592393.4;ENST00000592848.4;ENST00000593004.4;ENST00000626960.1	117;134;-1452;114;553;-1452;127;154;138;158;149;114;119;140;151	CGI:chr17:60677264-60678119	Island
cg17439757	0.717158	-1.28298	3.34717	0.00122053	0.028181	-1.05442	chr5	129461722	129461724	-	cg17439757	ADAMTS19-AS1;ADAMTS19	ADAMTS19;ADAMTS19;ADAMTS19;ADAMTS19-AS1	protein_coding;protein_coding;protein_coding;antisense	ENST00000274487.7;ENST00000502709.1;ENST00000505791.4;ENST00000502827.1	1457;46;1441;-1033	CGI:chr5:129459810-129461724	Island
cg01691639	0.716804	-1.11627	3.36633	0.00114821	0.0272908	-1.0002	chr15	61229258	61229260	+	cg01691639	RORA	RORA;RORA;RORA;RORA;RORA;RORA;RORA	protein_coding;protein_coding;protein_coding;protein_coding;protein_coding;protein_coding;protein_coding	ENST00000335670.9;ENST00000551975.4;ENST00000557822.4;ENST00000558904.2;ENST00000559145.1;ENST00000560300.1;ENST00000561093.1	61;-125;-15;-103;-33;-25;-27	CGI:chr15:61228224-61229517	Island
cg12664209	0.716103	1.50949	3.37601	0.00111325	0.0268291	-0.972736	chr20	13220306	13220308	-	cg12664209	ISM1	ISM1	protein_coding	ENST00000262487.4	-1465	CGI:chr20:13220023-13221969	Island
cg05398773	0.716055	-2.07985	3.27611	0.00152771	0.0319248	-1.2534	chr8	70669285	70669287	+	cg05398773	XKR9;LACTB2	LACTB2;LACTB2;XKR9;XKR9;XKR9;XKR9;XKR9	protein_coding;protein_coding;protein_coding;protein_coding;protein_coding;protein_coding;protein_coding	ENST00000276590.4;ENST00000522447.4;ENST00000408926.6;ENST00000519350.1;ENST00000520030.4;ENST00000520092.4;ENST00000520273.1	-128;-111;-80;-1288;-113;-80;-123	CGI:chr8:70668815-70669415	Island
cg18768414	0.715936	-0.927771	3.55545	0.000621087	0.0193845	-0.452868	chr11	12009100	12009102	-	cg18768414	DKK3	DKK3;DKK3;DKK3;DKK3;DKK3;DKK3;DKK3;DKK3;DKK3;DKK3;DKK3;DKK3	protein_coding;protein_coding;protein_coding;protein_coding;protein_coding;protein_coding;protein_coding;protein_coding;protein_coding;protein_coding;protein_coding;protein_coding	ENST00000326932.7;ENST00000396505.5;ENST00000525493.4;ENST00000526218.4;ENST00000527132.1;ENST00000529338.1;ENST00000530694.4;ENST00000532873.4;ENST00000533813.4;ENST00000533900.1;ENST00000534479.4;ENST00000534511.4	270;-18;669;625;-470;37;637;-203;111;112;230;-476	CGI:chr11:12008190-12009294	Island
cg19279045	0.715871	-3.52044	3.13464	0.00236657	0.0405093	-1.63982	chr15	63157525	63157527	+	cg19279045	RPS27L	RPS27L;RPS27L;RPS27L;RPS27L;RPS27L;RPS27L	protein_coding;protein_coding;protein_coding;protein_coding;protein_coding;protein_coding	ENST00000330964.8;ENST00000411926.1;ENST00000439025.1;ENST00000455271.4;ENST00000462430.4;ENST00000482846.1	277;496;-26;-244;-751;-48	CGI:chr15:63157219-63157824	Island
cg11567172	0.715204	-0.930742	3.05357	0.00302385	0.0464273	-1.85524	chr11	110296964	110296966	-	cg11567172	RDX	RDX;RDX;RDX;RDX;RDX;RDX;RDX;RDX;RDX;RDX;RDX;RDX	protein_coding;protein_coding;protein_coding;protein_coding;protein_coding;protein_coding;protein_coding;protein_coding;protein_coding;protein_coding;protein_coding;protein_coding	ENST00000343115.7;ENST00000405097.4;ENST00000528498.4;ENST00000528556.4;ENST00000528900.4;ENST00000530131.4;ENST00000530301.4;ENST00000530749.4;ENST00000533678.1;ENST00000533991.1;ENST00000534683.1;ENST00000544551.4	-242;-252;-252;-367;-252;-350;-252;-252;-346;-324;-352;-252	CGI:chr11:110295839-110297034	Island
cg16092018	0.715068	-2.94864	3.34079	0.00124551	0.0284842	-1.0724	chr15	40239150	40239152	+	cg16092018	PAK6	PAK6;PAK6;PAK6;PAK6;PAK6;PAK6;PAK6;PAK6;PAK6;PAK6;PAK6;PAK6;PAK6;PAK6	protein_coding;protein_coding;protein_coding;protein_coding;protein_coding;protein_coding;protein_coding;protein_coding;protein_coding;protein_coding;protein_coding;protein_coding;protein_coding;protein_coding	ENST00000260404.7;ENST00000441369.4;ENST00000453867.4;ENST00000455577.5;ENST00000558055.4;ENST00000558183.4;ENST00000558658.4;ENST00000558878.4;ENST00000558965.4;ENST00000559435.1;ENST00000559936.4;ENST00000560346.4;ENST00000560806.4;ENST00000561230.4	-720;21722;21722;59;96;-1417;21563;-1372;21722;20650;21701;-270;-1495;391	CGI:chr15:40239043-40239388	Island
cg27537628	0.714701	-1.18092	3.68093	0.000408409	0.0155375	-0.0777767	chr19	55647921	55647923	-	cg27537628	CCDC106	CCDC106;CCDC106;CCDC106;CCDC106;CCDC106;CCDC106;CCDC106;CCDC106;CCDC106	protein_coding;protein_coding;protein_coding;protein_coding;protein_coding;protein_coding;protein_coding;protein_coding;protein_coding	ENST00000308964.6;ENST00000586790.4;ENST00000586864.1;ENST00000587213.4;ENST00000588740.4;ENST00000591241.1;ENST00000591578.4;ENST00000592996.4;ENST00000593069.1	-114;-222;-984;-137;-312;-998;-312;6859;-93	CGI:chr19:55647891-55648571	Island
cg25005633	0.714248	-2.0741	3.63992	0.000468838	0.0167199	-0.201384	chr6	30914316	30914318	+	cg25005633	VARS2	VARS2;VARS2;VARS2;VARS2;VARS2;VARS2;VARS2;VARS2	protein_coding;protein_coding;protein_coding;protein_coding;protein_coding;protein_coding;protein_coding;protein_coding	ENST00000321897.8;ENST00000421263.1;ENST00000428017.4;ENST00000467717.4;ENST00000477288.4;ENST00000541562.4;ENST00000542001.4;ENST00000625423.1	111;-66;64;50;6074;-15;111;96	CGI:chr6:30913756-30914519	Island
cg26691477	0.714066	0.563689	5.12212	1.88e-06	0.00132581	4.80877	chr2	118847704	118847706	+	cg26691477	EN1	EN1	protein_coding	ENST00000295206.6	-26	CGI:chr2:118845040-118848010	Island
cg02304584	0.713395	0.613761	3.35072	0.00120682	0.0280087	-1.0444	chr6	31683012	31683014	+	cg02304584	LY6G5C	LY6G5C;LY6G5C;LY6G5C	protein_coding;protein_coding;protein_coding	ENST00000375863.6;ENST00000461572.1;ENST00000467098.1	1028;-1052;1028	CGI:chr6:31682871-31683515	Island
cg12867853	0.713248	-3.0584	4.0901	9.8e-05	0.00737124	1.20733	chr22	43955420	43955422	+	cg12867853	PNPLA3;SAMM50	PNPLA3;SAMM50;SAMM50	protein_coding;protein_coding;protein_coding	ENST00000406117.5;ENST00000350028.4;ENST00000493161.1	31628;-1;-22	CGI:chr22:43955022-43955782	Island
cg03079681	0.713149	-1.86161	3.75423	0.000318393	0.013626	0.145578	chr9	21994223	21994225	-	cg03079681	CDKN2B-AS1;RP11-149I2.4;RP11-145E5.5;CDKN2A	CDKN2A;CDKN2A;CDKN2A;CDKN2A;CDKN2A;CDKN2A;CDKN2B-AS1;CDKN2B-AS1;CDKN2B-AS1;CDKN2B-AS1;CDKN2B-AS1;CDKN2B-AS1;CDKN2B-AS1;CDKN2B-AS1;CDKN2B-AS1;CDKN2B-AS1;CDKN2B-AS1;CDKN2B-AS1;CDKN2B-AS1;CDKN2B-AS1;CDKN2B-AS1;RP11-145E5.5;RP11-149I2.4	protein_coding;protein_coding;protein_coding;protein_coding;protein_coding;protein_coding;antisense;antisense;antisense;antisense;antisense;antisense;antisense;antisense;antisense;antisense;antisense;antisense;antisense;antisense;antisense;protein_coding;sense_intronic	ENST00000361570.4;ENST00000470819.2;ENST00000494262.4;ENST00000498628.5;ENST00000530628.2;ENST00000579755.1;ENST00000428597.4;ENST00000455933.5;ENST00000468603.5;ENST00000577551.4;ENST00000580467.4;ENST00000580576.4;ENST00000581051.4;ENST00000582072.4;ENST00000582301.4;ENST00000583719.4;ENST00000584020.4;ENST00000584351.4;ENST00000584637.4;ENST00000584816.4;ENST00000585267.4;ENST00000404796.2;ENS…	268;650;1046;1078;188;401;-568;-872;-555;-679;-568;-568;-679;-679;-679;-568;-679;-568;-679;-679;-568;191587;-1259	CGI:chr9:21994102-21995911	Island
cg10701282	0.712656	-1.7007	4.03055	0.000121306	0.00820481	1.01468	chr1	234214256	234214258	+	cg10701282	RP4-799P18.2;SLC35F3	RP4-799P18.2;SLC35F3;SLC35F3	antisense;protein_coding;protein_coding	ENST00000412483.1;ENST00000366617.3;ENST00000366618.6	832;-15;309323	CGI:chr1:234214138-234214725	Island
cg04244372	0.712152	0.150353	3.23747	0.00172382	0.0340673	-1.36024	chr3	142964113	142964115	+	cg04244372	PAQR9-AS1;U2SURP;PAQR9	PAQR9;PAQR9-AS1;PAQR9-AS1;PAQR9-AS1;PAQR9-AS1;PAQR9-AS1;PAQR9-AS1;PAQR9-AS1;PAQR9-AS1;PAQR9-AS1;PAQR9-AS1;PAQR9-AS1;PAQR9-AS1;PAQR9-AS1;PAQR9-AS1;PAQR9-AS1;U2SURP	protein_coding;antisense;antisense;antisense;antisense;antisense;antisense;antisense;antisense;antisense;antisense;antisense;antisense;antisense;antisense;antisense;protein_coding	ENST00000340634.4;ENST00000478823.1;ENST00000493825.1;ENST00000497652.4;ENST00000593321.4;ENST00000594095.1;ENST00000595248.1;ENST00000595774.4;ENST00000598139.4;ENST00000598787.4;ENST00000607937.1;ENST00000608349.4;ENST00000608686.4;ENST00000625677.1;ENST00000625937.1;ENST00000627207.1;ENST00000600150.4	-431;-47;-327;55;-384;1159;-384;-384;-384;-384;-17;55;1158;-469;1730;3463;-384	CGI:chr3:142962295-142964426	Island
cg13340257	0.710692	-4.16084	3.35451	0.00119231	0.0278273	-1.03366	chr7	32490147	32490149	+	cg13340257	LSM5	LSM5;LSM5;LSM5;LSM5;LSM5;LSM5;LSM5;LSM5;LSM5	protein_coding;protein_coding;protein_coding;protein_coding;protein_coding;protein_coding;protein_coding;protein_coding;protein_coding	ENST00000223084.6;ENST00000409292.4;ENST00000409782.4;ENST00000409909.6;ENST00000409952.3;ENST00000409987.4;ENST00000410044.4;ENST00000450169.5;ENST00000480956.1	716;-47;233;5136;5102;233;214;271;224	CGI:chr7:32490141-32490534	Island
cg08973675	0.71033	-2.71083	3.30045	0.00141513	0.0305605	-1.1856	chr10	99620531	99620533	-	cg08973675	SLC25A28;RP11-85A1.3	RP11-85A1.3;SLC25A28;SLC25A28;SLC25A28;SLC25A28	lincRNA;protein_coding;protein_coding;protein_coding;protein_coding	ENST00000566847.1;ENST00000370495.5;ENST00000434701.4;ENST00000479722.1;ENST00000496035.1	-524;-167;-384;-362;78	CGI:chr10:99619951-99621688	Island
cg19468022	0.709839	-3.09841	3.89578	0.000195209	0.0104667	0.585552	chr19	39445355	39445357	-	cg19468022	SUPT5H	SUPT5H;SUPT5H;SUPT5H;SUPT5H;SUPT5H;SUPT5H;SUPT5H;SUPT5H;SUPT5H;SUPT5H	protein_coding;protein_coding;protein_coding;protein_coding;protein_coding;protein_coding;protein_coding;protein_coding;protein_coding;protein_coding	ENST00000359191.9;ENST00000402194.5;ENST00000432763.5;ENST00000594729.4;ENST00000594990.4;ENST00000595368.4;ENST00000598725.4;ENST00000599117.4;ENST00000601515.4;ENST00000601978.1	-289;-191;-191;-238;9199;-227;-329;3712;-203;-253	CGI:chr19:39445291-39445998	Island
cg17329518	0.709619	-3.93172	3.52363	0.000689749	0.0205456	-0.546486	chr21	42879456	42879458	-	cg17329518	NDUFV3;WDR4	NDUFV3;WDR4;WDR4;WDR4;WDR4;WDR4;WDR4;WDR4	protein_coding;protein_coding;protein_coding;protein_coding;protein_coding;protein_coding;protein_coding;protein_coding	ENST00000460259.1;ENST00000330317.5;ENST00000398208.2;ENST00000463902.4;ENST00000470658.1;ENST00000476326.4;ENST00000479429.4;ENST00000492742.4	-188;75;99;90;54;112;59;-181	CGI:chr21:42879001-42879698	Island
cg25055992	0.709495	-0.0726556	3.82408	0.000250442	0.0119857	0.361298	chr20	63361579	63361581	+	cg25055992	CHRNA4;RP11-261N11.8	CHRNA4;CHRNA4;CHRNA4;CHRNA4;CHRNA4;CHRNA4;CHRNA4;RP11-261N11.8	protein_coding;protein_coding;protein_coding;protein_coding;protein_coding;protein_coding;protein_coding;antisense	ENST00000370263.7;ENST00000463705.4;ENST00000467563.2;ENST00000615287.3;ENST00000627000.1;ENST00000628606.1;ENST00000628665.1;ENST00000370257.1	-236;16414;-275;-183;-275;-414;-389;1591	CGI:chr20:63360834-63362247	Island
cg10199566	0.708439	-2.86447	3.35736	0.00118155	0.0276958	-1.02561	chr8	38387048	38387050	+	cg10199566	LETM2	LETM2;LETM2;LETM2;LETM2;LETM2;LETM2;LETM2;LETM2;LETM2;LETM2	protein_coding;protein_coding;protein_coding;protein_coding;protein_coding;protein_coding;protein_coding;protein_coding;protein_coding;protein_coding	ENST00000297720.8;ENST00000379957.7;ENST00000518121.4;ENST00000518883.5;ENST00000519476.5;ENST00000523268.5;ENST00000523983.5;ENST00000524874.4;ENST00000526356.1;ENST00000527334.4	607;572;503;547;745;546;547;572;-94;841	CGI:chr8:38386223-38387177	Island
cg13947339	0.70783	-2.30708	3.39054	0.00106262	0.0261775	-0.931375	chr6	35497041	35497043	+	cg13947339	TEAD3	TEAD3;TEAD3	protein_coding;protein_coding	ENST00000338863.10;ENST00000402886.6	35;-91	CGI:chr6:35496279-35498492	Island
cg24311743	0.707818	0.38415	3.2955	0.0014374	0.0308533	-1.19944	chr3	23202624	23202626	+	cg24311743	UBE2E2-AS1;UBE2E2	UBE2E2;UBE2E2;UBE2E2;UBE2E2;UBE2E2;UBE2E2-AS1;UBE2E2-AS1;UBE2E2-AS1	protein_coding;protein_coding;protein_coding;protein_coding;protein_coding;antisense;antisense;antisense	ENST00000335798.7;ENST00000396703.4;ENST00000425792.4;ENST00000427371.2;ENST00000452894.4;ENST00000421375.4;ENST00000430018.1;ENST00000452251.4	-538;-669;-396;-706;-476;-81;-46;-91	CGI:chr3:23202559-23203557	Island
cg23120335	0.707517	-3.73791	3.02978	0.00324681	0.0482576	-1.91763	chr2	148020718	148020720	-	cg23120335	ORC4;MBD5	MBD5;MBD5;MBD5;MBD5;MBD5;MBD5;MBD5;ORC4;ORC4;ORC4;ORC4;ORC4;ORC4;ORC4;ORC4;ORC4;ORC4;ORC4	protein_coding;protein_coding;protein_coding;protein_coding;protein_coding;protein_coding;protein_coding;protein_coding;protein_coding;protein_coding;protein_coding;protein_coding;protein_coding;protein_coding;protein_coding;protein_coding;protein_coding;protein_coding	ENST00000407073.4;ENST00000469438.1;ENST00000470063.4;ENST00000473478.4;ENST00000478190.2;ENST00000488372.4;ENST00000496158.4;ENST00000264169.5;ENST00000392857.8;ENST00000416719.4;ENST00000440042.1;ENST00000457954.4;ENST00000461711.4;ENST00000490200.4;ENST00000495601.1;ENST00000535373.4;ENST00000536575.4;ENST00000540442.4	-293;-875;-737;-719;-520;-293;-309;886;5;847;42;6;43;45;8;29;43;19	CGI:chr2:148020653-148020961	Island
cg11306628	0.707114	-2.12769	3.08899	0.0027182	0.0437406	-1.76167	chr7	520481	520483	+	cg11306628	PDGFA;FLJ44511	FLJ44511;PDGFA;PDGFA;PDGFA;PDGFA	lincRNA;protein_coding;protein_coding;protein_coding;protein_coding	ENST00000452622.1;ENST00000354513.8;ENST00000402802.6;ENST00000405692.2;ENST00000426681.2	90;-1087;-1072;-185;-273	CGI:chr7:516891-523208	Island
cg21424782	0.706497	-3.0608	3.00789	0.00346533	0.0499954	-1.97469	chr20	49982993	49982995	+	cg21424782	SNAI1	SNAI1	protein_coding	ENST00000244050.2	-6	CGI:chr20:49982422-49983120	Island
cg13366537	0.706131	-0.439215	4.10189	9.39e-05	0.00722744	1.24571	chr7	29990137	29990139	-	cg13366537	SCRN1;AC007285.6	AC007285.6;AC007285.6;SCRN1;SCRN1;SCRN1;SCRN1;SCRN1;SCRN1;SCRN1	antisense;antisense;protein_coding;protein_coding;protein_coding;protein_coding;protein_coding;protein_coding;protein_coding	ENST00000419103.1;ENST00000422239.4;ENST00000242059.8;ENST00000409570.2;ENST00000421434.4;ENST00000425819.5;ENST00000426154.4;ENST00000434476.5;ENST00000494620.1	1537;1537;-339;-407;68;-425;-19;152;-65	CGI:chr7:29988902-29990206	Island
cg19977494	0.705472	-3.45432	3.6027	0.00053096	0.017832	-0.31273	chr7	128791209	128791211	+	cg19977494	CCDC136	CCDC136;CCDC136;CCDC136;CCDC136;CCDC136;CCDC136;CCDC136;CCDC136	protein_coding;protein_coding;protein_coding;protein_coding;protein_coding;protein_coding;protein_coding;protein_coding	ENST00000297788.7;ENST00000378685.7;ENST00000459946.4;ENST00000464832.4;ENST00000472049.1;ENST00000485998.5;ENST00000487361.4;ENST00000488925.1	-836;-235;-201;-241;-249;452;-809;-409	CGI:chr7:128790653-128791816	Island
cg03095872	0.705402	-3.44103	3.25129	0.00165116	0.0333027	-1.32216	chr16	30534868	30534870	+	cg03095872	AC002310.12;AC002310.13;ZNF747	AC002310.12;AC002310.12;AC002310.13;ZNF747;ZNF747;ZNF747;ZNF747	antisense;antisense;protein_coding;protein_coding;protein_coding;protein_coding;protein_coding	ENST00000457283.3;ENST00000569752.1;ENST00000568114.1;ENST00000252799.3;ENST00000395094.3;ENST00000568028.1;ENST00000569360.1	116;-243;23411;479;50;136;-16	CGI:chr16:30534203-30535192	Island
cg19918343	0.705046	-0.852512	3.26555	0.00157913	0.0324966	-1.2827	chr1	47232000	47232002	-	cg19918343	TAL1	TAL1;TAL1;TAL1	protein_coding;protein_coding;protein_coding	ENST00000371884.5;ENST00000464796.4;ENST00000481091.1	-285;220;-782	CGI:chr1:47230832-47232525	Island
cg02194617	0.705011	-3.0857	3.53284	0.000669174	0.0202053	-0.519456	chr7	92179283	92179285	+	cg02194617	LRRD1;CYP51A1-AS1	CYP51A1-AS1;LRRD1;LRRD1;LRRD1;LRRD1	antisense;protein_coding;protein_coding;protein_coding;protein_coding	ENST00000453068.1;ENST00000343318.8;ENST00000422722.1;ENST00000437357.1;ENST00000458448.4	44679;248;228;-156;-150	CGI:chr7:92179017-92179318	Island
cg04358214	0.704626	-2.08035	4.1471	7.98e-05	0.0067005	1.39347	chr16	67109400	67109402	-	cg04358214	C16orf70	C16orf70;C16orf70;C16orf70;C16orf70;C16orf70;C16orf70	protein_coding;protein_coding;protein_coding;protein_coding;protein_coding;protein_coding	ENST00000219139.6;ENST00000563853.5;ENST00000566026.1;ENST00000569600.4;ENST00000569683.4;ENST00000569914.4	-588;-558;-747;-563;-717;-562	CGI:chr16:67109379-67110432	Island
cg13687039	0.704575	1.67524	3.514	0.000711928	0.0209109	-0.574726	chr3	142964310	142964312	+	cg13687039	PAQR9-AS1;U2SURP;PAQR9	PAQR9;PAQR9-AS1;PAQR9-AS1;PAQR9-AS1;PAQR9-AS1;PAQR9-AS1;PAQR9-AS1;PAQR9-AS1;PAQR9-AS1;PAQR9-AS1;PAQR9-AS1;PAQR9-AS1;PAQR9-AS1;PAQR9-AS1;PAQR9-AS1;PAQR9-AS1;U2SURP	protein_coding;antisense;antisense;antisense;antisense;antisense;antisense;antisense;antisense;antisense;antisense;antisense;antisense;antisense;antisense;antisense;protein_coding	ENST00000340634.4;ENST00000478823.1;ENST00000493825.1;ENST00000497652.4;ENST00000593321.4;ENST00000594095.1;ENST00000595248.1;ENST00000595774.4;ENST00000598139.4;ENST00000598787.4;ENST00000607937.1;ENST00000608349.4;ENST00000608686.4;ENST00000625677.1;ENST00000625937.1;ENST00000627207.1;ENST00000600150.4	-628;150;-130;252;-187;1356;-187;-187;-187;-187;180;252;1355;-272;1927;3660;-187	CGI:chr3:142962295-142964426	Island
cg10692870	0.704477	-1.65564	3.26001	0.00160678	0.0328191	-1.29806	chr2	215435544	215435546	+	cg10692870	AC012462.1;FN1	AC012462.1;FN1;FN1;FN1;FN1;FN1;FN1;FN1;FN1;FN1;FN1;FN1	antisense;protein_coding;protein_coding;protein_coding;protein_coding;protein_coding;protein_coding;protein_coding;protein_coding;protein_coding;protein_coding;protein_coding	ENST00000412951.1;ENST00000323926.9;ENST00000336916.7;ENST00000354785.7;ENST00000356005.7;ENST00000357867.7;ENST00000359671.4;ENST00000421182.4;ENST00000426059.1;ENST00000432072.5;ENST00000443816.4;ENST00000446046.4	-709;524;524;628;524;524;524;523;529;523;529;524	CGI:chr2:215435544-215436137	Island
cg10991303	0.704246	-0.792759	3.22054	0.00181703	0.0350409	-1.40677	chr3	142889208	142889210	+	cg10991303	PCOLCE2	PCOLCE2;PCOLCE2;PCOLCE2;PCOLCE2;PCOLCE2;PCOLCE2	protein_coding;protein_coding;protein_coding;protein_coding;protein_coding;protein_coding	ENST00000295992.6;ENST00000461818.4;ENST00000483454.1;ENST00000485766.1;ENST00000493733.1;ENST00000495732.4	-5;-186;-281;-309;-463;-147	CGI:chr3:142888353-142889387	Island
cg03167496	0.704065	0.38427	3.95946	0.000156096	0.00930983	0.787091	chr11	27722071	27722073	+	cg03167496	RP11-587D21.4;BDNF	BDNF;BDNF;BDNF;BDNF;RP11-587D21.4	protein_coding;protein_coding;protein_coding;protein_coding;sense_overlapping	ENST00000314915.6;ENST00000395978.6;ENST00000395981.6;ENST00000525950.4;ENST00000530663.1	-13;-1348;-1348;-1292;155577	CGI:chr11:27721925-27723017	Island
cg20632841	0.703876	-0.274677	3.64143	0.000466473	0.0166822	-0.196857	chr3	55487616	55487618	-	cg20632841	WNT5A-AS1;WNT5A	WNT5A;WNT5A;WNT5A-AS1	protein_coding;protein_coding;antisense	ENST00000264634.7;ENST00000474267.4;ENST00000469484.1	26;2329;-83	CGI:chr3:55486198-55488316	Island
cg10796679	0.703651	-2.94006	3.69197	0.000393459	0.0152495	-0.0443498	chr12	112013228	112013230	-	cg10796679	TMEM116;ERP29	ERP29;ERP29;ERP29;ERP29;TMEM116;TMEM116;TMEM116;TMEM116;TMEM116;TMEM116;TMEM116;TMEM116;TMEM116;TMEM116;TMEM116;TMEM116;TMEM116	protein_coding;protein_coding;protein_coding;protein_coding;protein_coding;protein_coding;protein_coding;protein_coding;protein_coding;protein_coding;protein_coding;protein_coding;protein_coding;protein_coding;protein_coding;protein_coding;protein_coding	ENST00000261735.3;ENST00000455836.1;ENST00000552052.1;ENST00000553161.1;ENST00000355445.6;ENST00000437003.3;ENST00000546537.5;ENST00000547878.5;ENST00000548283.5;ENST00000549537.5;ENST00000550020.5;ENST00000550831.6;ENST00000551297.5;ENST00000552374.5;ENST00000552800.2;ENST00000552801.5;ENST00000552839.5	-88;-120;-252;-201;-89;-43;-63;-97;-89;-93;-62;-103;-86;-117;-84;-76;-63	CGI:chr12:112013101-112014052	Island
cg05928023	0.703182	-3.8739	3.39238	0.00105637	0.0261017	-0.926133	chr20	3470974	3470976	-	cg05928023	ATRN	ATRN;ATRN	protein_coding;protein_coding	ENST00000262919.8;ENST00000446916.2	-66;-134	CGI:chr20:3470644-3471210	Island
cg18498035	0.703161	-3.26376	3.16301	0.00216992	0.0385939	-1.5634	chr18	23586757	23586759	+	cg18498035	NPC1	NPC1;NPC1	protein_coding;protein_coding	ENST00000269228.8;ENST00000540608.4	141;-270	CGI:chr18:23586194-23587102	Island
cg08074138	0.703067	-0.0538718	3.66799	0.000426634	0.0159254	-0.1169	chr4	56530582	56530584	-	cg08074138	THEGL	THEGL	protein_coding	ENST00000512175.2	-27	CGI:chr4:56530582-56531103	Island
cg19830000	0.702801	0.113309	3.40123	0.00102675	0.0256986	-0.900857	chr12	44876528	44876530	-	cg19830000	NELL2	NELL2;NELL2;NELL2;NELL2;NELL2;NELL2;NELL2;NELL2;NELL2;NELL2;NELL2;NELL2;NELL2;NELL2	protein_coding;protein_coding;protein_coding;protein_coding;protein_coding;protein_coding;protein_coding;protein_coding;protein_coding;protein_coding;protein_coding;protein_coding;protein_coding;protein_coding	ENST00000333837.7;ENST00000395487.5;ENST00000429094.5;ENST00000437801.5;ENST00000452445.5;ENST00000546415.1;ENST00000547751.4;ENST00000548531.1;ENST00000548826.4;ENST00000549027.4;ENST00000551601.4;ENST00000551949.1;ENST00000552993.4;ENST00000553120.1	37400;-874;-154;569;-173;-242;-213;-716;-512;-213;-213;37611;45320;-1060	CGI:chr12:44876047-44877052	Island
cg20591472	0.702627	1.1582	4.75702	8.02e-06	0.0023616	3.48253	chr1	109466367	109466369	+	cg20591472	SYPL2	SYPL2	protein_coding	ENST00000369872.3	-261	CGI:chr1:109466340-109467165	Island
cg05994148	0.702019	-2.55016	3.04404	0.00311146	0.0471513	-1.8803	chr6	34465976	34465978	-	cg05994148	PACSIN1	PACSIN1;PACSIN1;PACSIN1	protein_coding;protein_coding;protein_coding	ENST00000244458.5;ENST00000374043.5;ENST00000620693.3	-163;-163;-85	CGI:chr6:34465634-34466594	Island
cg25942031	0.701976	-1.53133	3.19563	0.00196262	0.036499	-1.47484	chr5	179060408	179060410	+	cg25942031	ZNF354C	ZNF354C	protein_coding	ENST00000315475.6	-7	CGI:chr5:179060145-179060920	Island
cg07641524	0.701642	-0.135979	3.43045	0.000934495	0.0243484	-0.817114	chr12	65278624	65278626	-	cg07641524	MSRB3	MSRB3;MSRB3;MSRB3;MSRB3;MSRB3;MSRB3;MSRB3;MSRB3;MSRB3;MSRB3	protein_coding;protein_coding;protein_coding;protein_coding;protein_coding;protein_coding;protein_coding;protein_coding;protein_coding;protein_coding	ENST00000308259.8;ENST00000355192.6;ENST00000535239.4;ENST00000535664.4;ENST00000538045.4;ENST00000538725.1;ENST00000540804.4;ENST00000541189.4;ENST00000541897.4;ENST00000614640.3	-19;-19;-363;-118;-302;-80;-108;-120;-45;-363	CGI:chr12:65278606-65279470	Island
cg10957242	0.701538	0.23053	3.32588	0.00130587	0.0292082	-1.11438	chr4	183905145	183905147	+	cg10957242	STOX2	STOX2;STOX2	protein_coding;protein_coding	ENST00000308497.7;ENST00000511250.1	-211;51714	CGI:chr4:183905100-183907024	Island
cg14410589	0.701448	0.725197	3.3847	0.00108271	0.0264463	-0.948025	chr9	14346834	14346836	-	cg14410589	RP11-120J1.1;NFIB	NFIB;RP11-120J1.1;RP11-120J1.1	protein_coding;antisense;antisense	ENST00000380934.7;ENST00000416996.1;ENST00000440947.1	52149;29749;-486	CGI:chr9:14346019-14348150	Island
cg16963286	0.701282	-1.97126	3.59174	0.000550688	0.0182013	-0.345355	chr7	33062830	33062832	-	cg16963286	NT5C3A	NT5C3A;NT5C3A;NT5C3A;NT5C3A;NT5C3A	protein_coding;protein_coding;protein_coding;protein_coding;protein_coding	ENST00000242210.10;ENST00000405342.4;ENST00000456458.4;ENST00000610140.4;ENST00000620705.3	-33;-33;-34;-51;-33	CGI:chr7:33062326-33063295	Island
cg22044848	0.701277	-2.14825	3.74565	0.000327859	0.0138603	0.119275	chr3	16513803	16513805	+	cg22044848	RFTN1	RFTN1;RFTN1;RFTN1;RFTN1;RFTN1;RFTN1	protein_coding;protein_coding;protein_coding;protein_coding;protein_coding;protein_coding	ENST00000334133.7;ENST00000431547.1;ENST00000441460.4;ENST00000449415.4;ENST00000451036.4;ENST00000453536.4	-97;223;-881;-899;-429;-281	CGI:chr3:16512820-16513906	Island
cg22454401	0.701244	-2.99182	3.16841	0.00213425	0.0382545	-1.54878	chr10	75402881	75402883	+	cg22454401	ZNF503-AS2;ZNF503	ZNF503;ZNF503;ZNF503-AS2;ZNF503-AS2;ZNF503-AS2;ZNF503-AS2;ZNF503-AS2;ZNF503-AS2	protein_coding;protein_coding;antisense;antisense;antisense;antisense;antisense;antisense	ENST00000372524.4;ENST00000535216.2;ENST00000425916.4;ENST00000466942.2;ENST00000484411.1;ENST00000486015.1;ENST00000491557.2;ENST00000527641.1	-975;-1126;-173;1362;-995;-16;-875;-1284	CGI:chr10:75395370-75409842	Island
cg18655441	0.700672	-2.03806	4.53443	1.89e-05	0.00339186	2.70049	chr14	37197725	37197727	-	cg18655441	MIPOL1	MIPOL1;MIPOL1;MIPOL1;MIPOL1;MIPOL1;MIPOL1;MIPOL1;MIPOL1	protein_coding;protein_coding;protein_coding;protein_coding;protein_coding;protein_coding;protein_coding;protein_coding	ENST00000327441.10;ENST00000396294.5;ENST00000539062.5;ENST00000554930.4;ENST00000555870.4;ENST00000556451.4;ENST00000556615.4;ENST00000556753.4	-225;-188;-285;-285;-312;-303;-188;-362	CGI:chr14:37197481-37198288	Island
cg13898106	0.700611	0.335565	3.31174	0.00136561	0.0299698	-1.15404	chr1	117122519	117122521	+	cg13898106	TRIM45	TRIM45;TRIM45;TRIM45;TRIM45	protein_coding;protein_coding;protein_coding;protein_coding	ENST00000256649.7;ENST00000369461.3;ENST00000369464.6;ENST00000485032.1	-791;68;-757;-727	CGI:chr1:117121647-117122526	Island
cg10652956	0.700528	-5.24488	3.37784	0.00110673	0.0267563	-0.967516	chr10	43648931	43648933	-	cg10652956	ZNF32-AS3;ZNF32	ZNF32;ZNF32;ZNF32-AS3	protein_coding;protein_coding;antisense	ENST00000374433.5;ENST00000395797.1;ENST00000458063.1	-75;-227;20114	CGI:chr10:43648408-43649250	Island
cg13906823	0.700359	-0.536537	3.62024	0.000500776	0.0172959	-0.26037	chr1	161039033	161039035	-	cg13906823	TSTD1;RP11-544M22.13	RP11-544M22.13;RP11-544M22.13;TSTD1;TSTD1;TSTD1;TSTD1;TSTD1;TSTD1;TSTD1	protein_coding;protein_coding;protein_coding;protein_coding;protein_coding;protein_coding;protein_coding;protein_coding;protein_coding	ENST00000289779.6;ENST00000470694.1;ENST00000318289.13;ENST00000368023.6;ENST00000368024.4;ENST00000423014.2;ENST00000462952.1;ENST00000466967.1;ENST00000486084.1	-89;-71;-96;-83;-56;-43;-726;-304;-117	CGI:chr1:161038587-161039040	Island
cg20174256	0.700275	-2.39602	3.49728	0.000751993	0.0215279	-0.623559	chr4	2844073	2844075	+	cg20174256	ADD1	ADD1;ADD1;ADD1;ADD1;ADD1;ADD1;ADD1;ADD1;ADD1;ADD1;ADD1;ADD1;ADD1	protein_coding;protein_coding;protein_coding;protein_coding;protein_coding;protein_coding;protein_coding;protein_coding;protein_coding;protein_coding;protein_coding;protein_coding;protein_coding	ENST00000264758.10;ENST00000355842.6;ENST00000398125.4;ENST00000446856.4;ENST00000503455.5;ENST00000508277.4;ENST00000508684.4;ENST00000509039.4;ENST00000510101.4;ENST00000511797.4;ENST00000513328.5;ENST00000539108.4;ENST00000540541.1	216;-77;216;151;86;91;216;94;201;128;100;120;84	CGI:chr4:2843304-2844531	Island
cg12910494	0.700054	-2.50145	3.80809	0.000264652	0.0123274	0.311676	chr6	149941828	149941830	+	cg12910494	ULBP2	ULBP2	protein_coding	ENST00000367351.3	-172	CGI:chr6:149941567-149942541	Island
cg07531121	0.699893	-3.50989	3.14113	0.00232019	0.0400601	-1.62239	chr11	47248982	47248984	+	cg07531121	ACP2;NR1H3	ACP2;ACP2;ACP2;ACP2;ACP2;ACP2;ACP2;ACP2;ACP2;ACP2;ACP2;NR1H3;NR1H3;NR1H3;NR1H3;NR1H3;NR1H3;NR1H3;NR1H3;NR1H3;NR1H3;NR1H3;NR1H3;NR1H3	protein_coding;protein_coding;protein_coding;protein_coding;protein_coding;protein_coding;protein_coding;protein_coding;protein_coding;protein_coding;protein_coding;protein_coding;protein_coding;protein_coding;protein_coding;protein_coding;protein_coding;protein_coding;protein_coding;protein_coding;protein_coding;protein_coding;protein_coding;protein_coding	ENST00000256997.6;ENST00000444355.4;ENST00000527256.4;ENST00000529444.4;ENST00000529663.4;ENST00000529788.2;ENST00000530453.4;ENST00000531004.4;ENST00000531547.4;ENST00000533929.4;ENST00000534448.4;ENST00000395397.6;ENST00000405576.4;ENST00000407404.4;ENST00000436778.4;ENST00000481020.4;ENST00000481889.5;ENST00000487913.4;ENST00000495866.4;ENST00000527464.4;ENST00000529540.4;ENST00000531660.4;ENS…	-76;-166;-163;-180;-142;-168;-177;-168;-168;-354;-166;66;66;26;55;58;58;55;682;682;671;55;55;682	CGI:chr11:47248683-47249082	Island
cg01900559	0.699843	-3.61456	3.38508	0.00108136	0.0264334	-0.946918	chr5	150672576	150672578	-	cg01900559	MYOZ3;CTC-345K18.2	CTC-345K18.2;MYOZ3;MYOZ3;MYOZ3;MYOZ3;MYOZ3;MYOZ3	antisense;protein_coding;protein_coding;protein_coding;protein_coding;protein_coding;protein_coding	ENST00000511626.2;ENST00000297130.4;ENST00000456566.2;ENST00000517768.4;ENST00000520112.1;ENST00000521300.1;ENST00000523553.1	-186;11694;-76;11702;519;918;815	CGI:chr5:150671554-150672578	Island
cg27641141	0.699201	-2.67533	4.06311	0.000107985	0.00774195	1.11977	chr10	43397461	43397463	+	cg27641141	HNRNPF	HNRNPF;HNRNPF;HNRNPF;HNRNPF;HNRNPF;HNRNPF;HNRNPF	protein_coding;protein_coding;protein_coding;protein_coding;protein_coding;protein_coding;protein_coding	ENST00000337970.6;ENST00000356053.6;ENST00000357065.7;ENST00000443950.5;ENST00000477108.4;ENST00000498176.1;ENST00000544000.4	11705;11421;10358;-630;-183;-644;-115	CGI:chr10:43396098-43397469	Island
cg14294215	0.699182	0.424221	3.6775	0.000413165	0.0156352	-0.0881547	chr11	76211132	76211134	+	cg14294215	WNT11;RP11-619A14.3	RP11-619A14.3;WNT11;WNT11	lincRNA;protein_coding;protein_coding	ENST00000531538.1;ENST00000529461.1;ENST00000532150.1	4893;-396;-402	CGI:chr11:76211125-76211332	Island
cg19504123	0.699092	-0.152242	3.46572	0.000833528	0.0228332	-0.715309	chr17	28717862	28717864	-	cg19504123	RAB34	RAB34;RAB34;RAB34;RAB34;RAB34;RAB34;RAB34;RAB34;RAB34;RAB34;RAB34;RAB34;RAB34;RAB34;RAB34;RAB34;RAB34;RAB34;RAB34;RAB34	protein_coding;protein_coding;protein_coding;protein_coding;protein_coding;protein_coding;protein_coding;protein_coding;protein_coding;protein_coding;protein_coding;protein_coding;protein_coding;protein_coding;protein_coding;protein_coding;protein_coding;protein_coding;protein_coding;protein_coding	ENST00000301043.9;ENST00000353676.8;ENST00000395242.5;ENST00000395243.6;ENST00000395245.6;ENST00000412625.4;ENST00000415040.5;ENST00000419712.6;ENST00000422279.5;ENST00000430132.5;ENST00000436730.6;ENST00000450529.4;ENST00000453384.6;ENST00000481501.1;ENST00000482688.4;ENST00000483554.1;ENST00000580843.5;ENST00000582934.1;ENST00000583538.4;ENST00000625712.1	553;360;-11;-114;31;567;321;305;-469;543;299;304;406;-1489;305;-155;305;305;305;304	CGI:chr17:28717150-28718031	Island
cg12063490	0.698802	0.835509	4.14834	7.94e-05	0.0066863	1.39755	chr19	12648316	12648318	-	cg12063490	CTD-2192J16.22;MAN2B1	CTD-2192J16.22;MAN2B1;MAN2B1;MAN2B1;MAN2B1;MAN2B1;MAN2B1	protein_coding;protein_coding;protein_coding;protein_coding;protein_coding;protein_coding;protein_coding	ENST00000597692.1;ENST00000221363.7;ENST00000456935.5;ENST00000466794.4;ENST00000469423.1;ENST00000480851.4;ENST00000493218.4	81;18418;18426;18367;-732;-1170;-643	CGI:chr19:12648161-12648396	Island
cg19405555	0.698315	-1.02719	3.03089	0.00323605	0.0481751	-1.91472	chr15	89815250	89815252	-	cg19405555	ANPEP	ANPEP;ANPEP;ANPEP	protein_coding;protein_coding;protein_coding	ENST00000300060.6;ENST00000559874.1;ENST00000560137.1	-388;151;-386	CGI:chr15:89814170-89815341	Island
cg14203032	0.698028	-0.0664919	3.34251	0.00123872	0.0283946	-1.06755	chr1	205455856	205455858	-	cg14203032	RP11-576D8.4;LEMD1	LEMD1;LEMD1;LEMD1;RP11-576D8.4	protein_coding;protein_coding;protein_coding;lincRNA	ENST00000495594.2;ENST00000625854.1;ENST00000629624.1;ENST00000442318.1	98;230;180;-73	CGI:chr1:205455701-205457360	Island
cg26691307	0.697714	-0.701945	3.73582	0.000339028	0.0140871	0.0892087	chr5	114363071	114363073	-	cg26691307	KCNN2	KCNN2;KCNN2;KCNN2;KCNN2	protein_coding;protein_coding;protein_coding;protein_coding	ENST00000264773.6;ENST00000507750.4;ENST00000512097.6;ENST00000610748.3	752;-36;2126;752	CGI:chr5:114361143-114363498	Island
cg21843128	0.697488	-3.50091	3.38885	0.00106837	0.0262541	-0.936179	chr16	68644783	68644785	-	cg21843128	CDH3;RP11-615I2.2	CDH3;CDH3;CDH3;CDH3;CDH3;RP11-615I2.2	protein_coding;protein_coding;protein_coding;protein_coding;protein_coding;antisense	ENST00000264012.7;ENST00000429102.5;ENST00000542274.4;ENST00000565453.1;ENST00000566808.2;ENST00000562172.2	-53;-210;-518;8594;-854;1385	CGI:chr16:68644783-68646246	Island
cg19921293	0.697432	-0.757883	3.22199	0.00180886	0.034958	-1.40279	chr22	45977989	45977991	-	cg19921293	WNT7B;CR536603.1	CR536603.1;WNT7B;WNT7B	miRNA;protein_coding;protein_coding	ENST00000578136.1;ENST00000339464.7;ENST00000410058.1	-1035;-860;-1184	CGI:chr22:45975589-45979354	Island
cg22636916	0.697418	-3.41478	3.57104	0.000589856	0.0188721	-0.406773	chr7	35801099	35801101	+	cg22636916	SEPT7-AS1;SEPT7	SEPT7;SEPT7;SEPT7;SEPT7;SEPT7;SEPT7-AS1;SEPT7-AS1;SEPT7-AS1	protein_coding;protein_coding;protein_coding;protein_coding;protein_coding;lincRNA;lincRNA;lincRNA	ENST00000350320.9;ENST00000399034.5;ENST00000435235.4;ENST00000475109.4;ENST00000493626.4;ENST00000412856.4;ENST00000424194.1;ENST00000437235.6	113;113;167;-120;-120;-511;-483;-493	CGI:chr7:35800522-35801981	Island
cg22934970	0.696939	-0.982673	3.30544	0.00139303	0.0302838	-1.17166	chr17	2054403	2054405	+	cg22934970	HIC1	HIC1;HIC1;HIC1;HIC1;HIC1	protein_coding;protein_coding;protein_coding;protein_coding;protein_coding	ENST00000399849.4;ENST00000571875.2;ENST00000571990.1;ENST00000574370.1;ENST00000619757.3	-696;188;188;249;-696	CGI:chr17:2049625-2059334	Island
cg07171527	0.696847	1.14985	3.34252	0.00123869	0.0283946	-1.06753	chr1	8317783	8317785	-	cg07171527	SLC45A1	SLC45A1	protein_coding	ENST00000471889.4	-43	CGI:chr1:8317724-8318275	Island
cg13877465	0.696753	-0.966047	3.64527	0.000460509	0.0165706	-0.185335	chr17	48997307	48997309	+	cg13877465	IGF2BP1;RP11-501C14.5	IGF2BP1;IGF2BP1;IGF2BP1;IGF2BP1;RP11-501C14.5	protein_coding;protein_coding;protein_coding;protein_coding;antisense	ENST00000290341.6;ENST00000431824.2;ENST00000510023.4;ENST00000515586.4;ENST00000505903.1	-105;-439;-179;-456;185	CGI:chr17:48995458-48998680	Island
cg03594662	0.696474	-1.77269	4.13747	8.26e-05	0.00681382	1.36192	chr14	37197728	37197730	-	cg03594662	MIPOL1	MIPOL1;MIPOL1;MIPOL1;MIPOL1;MIPOL1;MIPOL1;MIPOL1;MIPOL1	protein_coding;protein_coding;protein_coding;protein_coding;protein_coding;protein_coding;protein_coding;protein_coding	ENST00000327441.10;ENST00000396294.5;ENST00000539062.5;ENST00000554930.4;ENST00000555870.4;ENST00000556451.4;ENST00000556615.4;ENST00000556753.4	-222;-185;-282;-282;-309;-300;-185;-359	CGI:chr14:37197481-37198288	Island
cg13254898	0.695961	-2.46352	3.07013	0.00287722	0.0451509	-1.81161	chr17	2054499	2054501	+	cg13254898	HIC1	HIC1;HIC1;HIC1;HIC1;HIC1	protein_coding;protein_coding;protein_coding;protein_coding;protein_coding	ENST00000399849.4;ENST00000571875.2;ENST00000571990.1;ENST00000574370.1;ENST00000619757.3	-600;284;284;345;-600	CGI:chr17:2049625-2059334	Island
cg11170727	0.695427	-0.38732	3.03324	0.00321343	0.0479871	-1.90857	chr5	140043429	140043431	+	cg11170727	NRG2	NRG2;NRG2;NRG2;NRG2;NRG2;NRG2	protein_coding;protein_coding;protein_coding;protein_coding;protein_coding;protein_coding	ENST00000289409.7;ENST00000289422.10;ENST00000358522.6;ENST00000361474.4;ENST00000378238.5;ENST00000541337.4	-360;-282;-360;-135;-360;-130	CGI:chr5:140042491-140043565	Island
cg05580655	0.695398	-3.74039	4.51623	2.03e-05	0.00350354	2.63751	chr3	159763386	159763388	+	cg05580655	IQCJ-SCHIP1	IQCJ-SCHIP1;IQCJ-SCHIP1;IQCJ-SCHIP1;IQCJ-SCHIP1;IQCJ-SCHIP1;IQCJ-SCHIP1;IQCJ-SCHIP1;IQCJ-SCHIP1;IQCJ-SCHIP1;IQCJ-SCHIP1;IQCJ-SCHIP1;IQCJ-SCHIP1;IQCJ-SCHIP1	protein_coding;protein_coding;protein_coding;protein_coding;protein_coding;protein_coding;protein_coding;protein_coding;protein_coding;protein_coding;protein_coding;protein_coding;protein_coding	ENST00000337808.9;ENST00000412423.5;ENST00000460298.1;ENST00000467377.1;ENST00000467442.4;ENST00000471575.4;ENST00000472451.1;ENST00000476809.4;ENST00000481715.4;ENST00000483486.4;ENST00000485419.4;ENST00000488898.1;ENST00000527095.4	490142;489631;-616;-327;801151;694134;-830;694122;693690;693712;694122;693531;489631	CGI:chr3:159763157-159765234	Island
cg05726109	0.695354	1.54861	3.50047	0.000744187	0.0214089	-0.614254	chr22	19722231	19722233	-	cg05726109	GP1BB;SEPT5	GP1BB;SEPT5;SEPT5;SEPT5;SEPT5;SEPT5;SEPT5;SEPT5;SEPT5;SEPT5	protein_coding;protein_coding;protein_coding;protein_coding;protein_coding;protein_coding;protein_coding;protein_coding;protein_coding;protein_coding	ENST00000366425.3;ENST00000383045.6;ENST00000406172.5;ENST00000406395.4;ENST00000412544.4;ENST00000431044.4;ENST00000438754.5;ENST00000455784.5;ENST00000455843.4;ENST00000470814.1	-714;3799;7702;7727;7556;3762;3773;7767;5011;1677	CGI:chr22:19717987-19724583	Island
cg13904771	0.694985	-2.48726	3.03799	0.00316823	0.0476128	-1.89615	chr10	11823163	11823165	-	cg13904771	PROSER2	PROSER2;PROSER2;PROSER2	protein_coding;protein_coding;protein_coding	ENST00000277570.8;ENST00000474155.1;ENST00000622831.3	-235;-176;-235	CGI:chr10:11823126-11823985	Island
cg07777224	0.694943	-2.44	3.07066	0.00287267	0.0451186	-1.81022	chr19	58408439	58408441	-	cg07777224	ZNF584;CTD-2619J13.14	CTD-2619J13.14;CTD-2619J13.14;CTD-2619J13.14;ZNF584;ZNF584;ZNF584;ZNF584;ZNF584;ZNF584;ZNF584;ZNF584	lincRNA;lincRNA;lincRNA;protein_coding;protein_coding;protein_coding;protein_coding;protein_coding;protein_coding;protein_coding;protein_coding	ENST00000593393.1;ENST00000597309.1;ENST00000597980.1;ENST00000306910.7;ENST00000322834.7;ENST00000593920.4;ENST00000594993.1;ENST00000596281.1;ENST00000596921.4;ENST00000598901.1;ENST00000599238.4	-1143;-1262;45;-186;-338;-249;6868;-250;6935;-235;-313	CGI:chr19:58408181-58409162	Island
cg23828595	0.694929	-0.557974	3.09064	0.00270473	0.0436294	-1.7573	chr10	51073849	51073851	+	cg23828595	PRKG1	PRKG1;PRKG1	protein_coding;protein_coding	ENST00000373980.7;ENST00000373985.4	-325;82491	CGI:chr10:51073779-51074992	Island
cg14083111	0.694809	-3.63445	3.68008	0.000409581	0.0155589	-0.0803463	chr12	6470853	6470855	-	cg14083111	VAMP1	VAMP1;VAMP1;VAMP1;VAMP1;VAMP1;VAMP1;VAMP1	protein_coding;protein_coding;protein_coding;protein_coding;protein_coding;protein_coding;protein_coding	ENST00000361716.6;ENST00000396308.3;ENST00000400911.6;ENST00000535180.4;ENST00000535927.4;ENST00000539047.1;ENST00000544432.4	134;-176;-200;-208;-176;-176;-239	CGI:chr12:6470389-6471263	Island
cg04283751	0.694754	-4.02453	3.41397	0.000985532	0.0250943	-0.864421	chr10	75403122	75403124	-	cg04283751	ZNF503-AS2;ZNF503	ZNF503;ZNF503;ZNF503-AS2;ZNF503-AS2;ZNF503-AS2;ZNF503-AS2;ZNF503-AS2;ZNF503-AS2	protein_coding;protein_coding;antisense;antisense;antisense;antisense;antisense;antisense	ENST00000372524.4;ENST00000535216.2;ENST00000425916.4;ENST00000466942.2;ENST00000484411.1;ENST00000486015.1;ENST00000491557.2;ENST00000527641.1	-1216;-1367;68;1603;-754;225;-634;-1043	CGI:chr10:75395370-75409842	Island
cg03241649	0.694373	0.226003	3.08321	0.00276601	0.0441664	-1.77699	chr19	43901771	43901773	-	cg03241649	ZNF404;RP11-15A1.2;RP11-15A1.3	RP11-15A1.2;RP11-15A1.3;RP11-15A1.3;ZNF404	antisense;lincRNA;lincRNA;protein_coding	ENST00000586247.1;ENST00000587128.1;ENST00000591815.1;ENST00000588094.1	-230;34;-260;-386	CGI:chr19:43901665-43901901	Island
cg18822411	0.693812	-1.97973	3.04447	0.00310739	0.0471111	-1.87915	chr15	39782900	39782902	+	cg18822411	RP11-37C7.3;FSIP1;RP11-37C7.1	FSIP1;RP11-37C7.1;RP11-37C7.3	protein_coding;processed_transcript;antisense	ENST00000350221.3;ENST00000558616.1;ENST00000564211.1	-70;18433;329	CGI:chr15:39782444-39782987	Island
cg20607106	0.693769	-2.4711	3.63362	0.000478845	0.0168961	-0.220291	chr1	95072993	95072995	+	cg20607106	ALG14	ALG14;ALG14	protein_coding;protein_coding	ENST00000370205.5;ENST00000495856.1	-48;-119	CGI:chr1:95072695-95072995	Island
cg08384171	0.69376	-0.145748	3.14417	0.00229869	0.0398432	-1.61419	chr16	58464629	58464631	+	cg08384171	NDRG4	NDRG4;NDRG4;NDRG4;NDRG4;NDRG4;NDRG4;NDRG4;NDRG4;NDRG4;NDRG4;NDRG4;NDRG4;NDRG4;NDRG4;NDRG4;NDRG4;NDRG4;NDRG4;NDRG4;NDRG4;NDRG4;NDRG4;NDRG4;NDRG4	protein_coding;protein_coding;protein_coding;protein_coding;protein_coding;protein_coding;protein_coding;protein_coding;protein_coding;protein_coding;protein_coding;protein_coding;protein_coding;protein_coding;protein_coding;protein_coding;protein_coding;protein_coding;protein_coding;protein_coding;protein_coding;protein_coding;protein_coding;protein_coding	ENST00000258187.8;ENST00000394279.5;ENST00000394282.7;ENST00000421602.5;ENST00000561779.4;ENST00000562725.4;ENST00000562764.4;ENST00000564126.4;ENST00000564207.4;ENST00000564486.4;ENST00000564867.4;ENST00000565304.4;ENST00000565430.4;ENST00000565434.4;ENST00000566041.4;ENST00000566061.4;ENST00000566065.4;ENST00000567063.4;ENST00000567454.4;ENST00000567667.4;ENST00000568999.4;ENST00000569404.4;ENS…	964;-193;605;328;325;913;998;916;1259;-413;347;906;323;-145;316;311;347;323;347;904;1783;925;919;328	CGI:chr16:58463129-58464691	Island
cg07195508	0.693571	-2.30401	3.73047	0.000345266	0.01422	0.0728449	chr1	66925251	66925253	-	cg07195508	WDR78;MIER1	MIER1;MIER1;MIER1;MIER1;MIER1;MIER1;MIER1;WDR78;WDR78;WDR78;WDR78;WDR78;WDR78	protein_coding;protein_coding;protein_coding;protein_coding;protein_coding;protein_coding;protein_coding;protein_coding;protein_coding;protein_coding;protein_coding;protein_coding;protein_coding	ENST00000355977.9;ENST00000357692.5;ENST00000371012.5;ENST00000371014.4;ENST00000371016.4;ENST00000371018.6;ENST00000401041.4;ENST00000371022.3;ENST00000371023.6;ENST00000371026.6;ENST00000474506.1;ENST00000531980.4;ENST00000532629.1	356;294;284;292;292;356;292;-405;-411;-364;-555;-432;-432	CGI:chr1:66925197-66925426	Island
cg26796396	0.692815	-1.65401	4.52557	1.96e-05	0.00345221	2.66982	chr1	151346889	151346891	-	cg26796396	RP11-126K1.6;RFX5	RFX5;RFX5;RFX5;RFX5;RFX5;RFX5;RFX5;RFX5;RFX5;RFX5;RFX5;RFX5;RFX5;RFX5;RFX5;RFX5;RFX5;RFX5;RP11-126K1.6	protein_coding;protein_coding;protein_coding;protein_coding;protein_coding;protein_coding;protein_coding;protein_coding;protein_coding;protein_coding;protein_coding;protein_coding;protein_coding;protein_coding;protein_coding;protein_coding;protein_coding;protein_coding;antisense	ENST00000290524.7;ENST00000368870.5;ENST00000392746.6;ENST00000412774.4;ENST00000421986.4;ENST00000422595.4;ENST00000430227.4;ENST00000435314.4;ENST00000436271.4;ENST00000437327.4;ENST00000444392.4;ENST00000450506.4;ENST00000452456.1;ENST00000452671.5;ENST00000458484.4;ENST00000478564.4;ENST00000479681.4;ENST00000494217.4;ENST00000455503.1	362;437;-67;339;317;132;339;-71;-17;403;404;84;-54;468;-283;352;-33;405;-78	CGI:chr1:151346850-151347069	Island
cg00472324	0.692373	-3.57299	3.30517	0.00139423	0.0302928	-1.17242	chr1	156082404	156082406	-	cg00472324	MEX3A;LMNA	LMNA;LMNA;LMNA;LMNA;MEX3A;MEX3A	protein_coding;protein_coding;protein_coding;protein_coding;protein_coding;protein_coding	ENST00000368301.5;ENST00000470835.1;ENST00000495341.4;ENST00000502751.4;ENST00000442784.1;ENST00000532414.2	-174;-227;-196;-169;-700;-406	CGI:chr1:156082281-156082799	Island
cg16683499	0.692365	-2.19122	4.46089	2.5e-05	0.00384576	2.44692	chr3	38024888	38024890	+	cg16683499	PLCD1	PLCD1;PLCD1;PLCD1;PLCD1	protein_coding;protein_coding;protein_coding;protein_coding	ENST00000334661.4;ENST00000461445.4;ENST00000463876.4;ENST00000473834.1	4874;4671;-101;-312	CGI:chr3:38024252-38025331	Island
cg12680326	0.691947	-2.56604	3.09566	0.00266393	0.0432765	-1.74395	chr20	2840669	2840671	+	cg12680326	VPS16;PCED1A	PCED1A;PCED1A;PCED1A;PCED1A;VPS16;VPS16;VPS16;VPS16	protein_coding;protein_coding;protein_coding;protein_coding;protein_coding;protein_coding;protein_coding;protein_coding	ENST00000356872.6;ENST00000360652.5;ENST00000439542.1;ENST00000448755.4;ENST00000380445.6;ENST00000380469.6;ENST00000417508.1;ENST00000453689.4	521;23;521;2;-34;-34;-94;-91	CGI:chr20:2840217-2841265	Island
cg22194356	0.691942	-0.346359	3.27077	0.00155354	0.0322108	-1.26824	chr14	76761396	76761398	+	cg22194356	RP11-99E15.2;VASH1	RP11-99E15.2;VASH1;VASH1	lincRNA;protein_coding;protein_coding	ENST00000556271.1;ENST00000167106.7;ENST00000554237.1	-8;-793;-933	CGI:chr14:76761226-76762348	Island
cg03091512	0.691662	-4.23428	4.06261	0.000108177	0.00775009	1.11817	chr2	226836333	226836335	+	cg03091512	RHBDD1	RHBDD1;RHBDD1;RHBDD1;RHBDD1;RHBDD1;RHBDD1;RHBDD1;RHBDD1;RHBDD1;RHBDD1	protein_coding;protein_coding;protein_coding;protein_coding;protein_coding;protein_coding;protein_coding;protein_coding;protein_coding;protein_coding	ENST00000341329.6;ENST00000392062.5;ENST00000423616.1;ENST00000424132.1;ENST00000436481.1;ENST00000437454.4;ENST00000443477.4;ENST00000448992.4;ENST00000450679.2;ENST00000539613.4	397;378;283;752;-1215;299;289;277;-1191;251	CGI:chr2:226835597-226836399	Island
cg26333513	0.691167	-2.60314	3.05429	0.00301738	0.0463645	-1.85336	chr11	62709609	62709611	-	cg26333513	HNRNPUL2-BSCL2;BSCL2	BSCL2;BSCL2;BSCL2;BSCL2;BSCL2;BSCL2;BSCL2;HNRNPUL2-BSCL2	protein_coding;protein_coding;protein_coding;protein_coding;protein_coding;protein_coding;protein_coding;protein_coding	ENST00000405837.4;ENST00000464544.1;ENST00000524862.4;ENST00000528874.1;ENST00000530009.1;ENST00000531524.4;ENST00000532818.4;ENST00000403734.2	-95;236;-289;-545;236;-81;122;17775	CGI:chr11:62709298-62710009	Island
cg24145610	0.690888	-3.39821	3.02837	0.0032605	0.0483756	-1.92132	chr1	110210036	110210038	+	cg24145610	KCNC4-AS1;KCNC4	KCNC4;KCNC4;KCNC4;KCNC4;KCNC4;KCNC4-AS1	protein_coding;protein_coding;protein_coding;protein_coding;protein_coding;antisense	ENST00000369787.6;ENST00000413138.6;ENST00000438661.2;ENST00000469655.4;ENST00000489935.1;ENST00000455967.1	-1437;-1456;-1464;-1307;-1307;-49	CGI:chr1:110209634-110212172	Island
cg26984626	0.690767	-1.42498	3.73877	0.000335645	0.0140206	0.098208	chr7	88759272	88759274	-	cg26984626	ZNF804B	ZNF804B	protein_coding	ENST00000333190.4	-96	CGI:chr7:88759174-88759969	Island
cg10470814	0.68998	-3.92343	3.466	0.000832772	0.0228167	-0.7145	chr5	150000552	150000554	-	cg10470814	HMGXB3;TIGD6	HMGXB3;HMGXB3;HMGXB3;TIGD6;TIGD6;TIGD6	protein_coding;protein_coding;protein_coding;protein_coding;protein_coding;protein_coding	ENST00000502717.4;ENST00000503427.4;ENST00000613459.3;ENST00000296736.3;ENST00000515406.2;ENST00000532987.1	-166;231;506;615;102;101	CGI:chr5:150000401-150001239	Island
cg17722889	0.688959	-1.3881	3.47805	0.00080074	0.0223145	-0.679551	chr17	7307486	7307488	+	cg17722889	EIF5A	EIF5A;EIF5A;EIF5A;EIF5A;EIF5A;EIF5A;EIF5A;EIF5A;EIF5A;EIF5A;EIF5A	protein_coding;protein_coding;protein_coding;protein_coding;protein_coding;protein_coding;protein_coding;protein_coding;protein_coding;protein_coding;protein_coding	ENST00000336452.10;ENST00000336458.11;ENST00000355068.4;ENST00000416016.2;ENST00000419711.5;ENST00000571955.4;ENST00000572815.4;ENST00000573542.4;ENST00000573714.4;ENST00000575001.1;ENST00000576930.4	487;113;160;-885;-488;-488;-96;-116;-507;-145;-54	CGI:chr17:7306905-7308421	Island
cg08266945	0.68881	-1.95804	3.75938	0.000312829	0.0134826	0.161408	chr2	169694370	169694372	+	cg08266945	CCDC173;KLHL23;PHOSPHO2	CCDC173;CCDC173;KLHL23;KLHL23;PHOSPHO2;PHOSPHO2;PHOSPHO2;PHOSPHO2;PHOSPHO2;PHOSPHO2;PHOSPHO2;PHOSPHO2	protein_coding;protein_coding;protein_coding;protein_coding;protein_coding;protein_coding;protein_coding;protein_coding;protein_coding;protein_coding;protein_coding;protein_coding	ENST00000421028.1;ENST00000447353.4;ENST00000272797.7;ENST00000498202.5;ENST00000359744.6;ENST00000438710.4;ENST00000438838.4;ENST00000449906.4;ENST00000476919.1;ENST00000616481.3;ENST00000616524.3;ENST00000617738.3	-20;63;-121;-118;-95;-101;-101;-117;-844;-84;-84;-84	CGI:chr2:169694273-169694861	Island
cg26722446	0.688517	-3.58466	3.08829	0.00272399	0.0437902	-1.76354	chr10	103396505	103396507	-	cg26722446	PDCD11;USMG5	PDCD11;PDCD11;USMG5;USMG5;USMG5;USMG5;USMG5	protein_coding;protein_coding;protein_coding;protein_coding;protein_coding;protein_coding;protein_coding	ENST00000369797.6;ENST00000493610.2;ENST00000309579.6;ENST00000337003.4;ENST00000369811.4;ENST00000369815.4;ENST00000369825.4	-143;-145;-39;-39;-431;-64;-482	CGI:chr10:103396063-103396727	Island
cg13070193	0.688459	-0.742325	3.07544	0.00283156	0.0447602	-1.79757	chr7	45574152	45574154	+	cg13070193	ADCY1	ADCY1;ADCY1;ADCY1	protein_coding;protein_coding;protein_coding	ENST00000297323.10;ENST00000432715.4;ENST00000621543.1	-370;12;-733	CGI:chr7:45573787-45575262	Island
cg22036694	0.688143	-3.16258	3.14974	0.00225988	0.0394644	-1.59919	chr5	132777464	132777466	+	cg22036694	SEPT8	SEPT8;SEPT8;SEPT8;SEPT8;SEPT8;SEPT8;SEPT8;SEPT8;SEPT8;SEPT8;SEPT8;SEPT8;SEPT8;SEPT8	protein_coding;protein_coding;protein_coding;protein_coding;protein_coding;protein_coding;protein_coding;protein_coding;protein_coding;protein_coding;protein_coding;protein_coding;protein_coding;protein_coding	ENST00000296873.10;ENST00000371493.6;ENST00000378699.5;ENST00000378701.4;ENST00000378706.4;ENST00000378719.5;ENST00000378721.7;ENST00000414594.4;ENST00000448933.4;ENST00000453480.4;ENST00000458488.2;ENST00000481794.4;ENST00000492490.1;ENST00000620483.3	-43;29777;752;-203;-120;-89;-226;545;405;-1498;-244;-243;-216;-89	CGI:chr5:132776756-132777929	Island
cg14711866	0.687507	0.0632602	3.26602	0.00157679	0.0324683	-1.28139	chr4	183905139	183905141	+	cg14711866	STOX2	STOX2;STOX2	protein_coding;protein_coding	ENST00000308497.7;ENST00000511250.1	-217;51708	CGI:chr4:183905100-183907024	Island
cg07029707	0.687192	-3.21371	3.32	0.00133041	0.0295234	-1.13089	chr19	16661008	16661010	+	cg07029707	TMEM38A;SMIM7;CTC-429P9.4	CTC-429P9.4;CTC-429P9.4;CTC-429P9.4;CTC-429P9.4;CTC-429P9.4;CTC-429P9.4;CTC-429P9.4;SMIM7;SMIM7;SMIM7;SMIM7;SMIM7;SMIM7;SMIM7;SMIM7;SMIM7;SMIM7;SMIM7;SMIM7;SMIM7;SMIM7;SMIM7;SMIM7;SMIM7;SMIM7;SMIM7;SMIM7;TMEM38A;TMEM38A;TMEM38A	protein_coding;protein_coding;protein_coding;protein_coding;protein_coding;protein_coding;protein_coding;protein_coding;protein_coding;protein_coding;protein_coding;protein_coding;protein_coding;protein_coding;protein_coding;protein_coding;protein_coding;protein_coding;protein_coding;protein_coding;protein_coding;protein_coding;protein_coding;protein_coding;protein_coding;protein_coding;protein_c…	ENST00000593459.4;ENST00000593962.4;ENST00000593991.4;ENST00000594509.4;ENST00000595505.4;ENST00000600705.1;ENST00000601636.4;ENST00000358726.6;ENST00000397349.5;ENST00000461364.1;ENST00000461488.4;ENST00000463051.4;ENST00000465250.5;ENST00000481671.5;ENST00000487416.5;ENST00000487803.4;ENST00000593404.4;ENST00000593409.4;ENST00000594507.4;ENST00000594662.4;ENST00000597711.4;ENST00000597781.4;ENS…	-904;-904;-904;-904;-893;-893;-1008;-866;-1194;-864;-894;-894;-878;-878;-851;-878;-864;-894;-891;-942;-864;-878;-870;-566;-922;-864;-878;-119;-234;-253	CGI:chr19:16659825-16661821	Island
cg20767025	0.686542	-0.517993	4.181	7.05e-05	0.00630849	1.50496	chr7	128791795	128791797	-	cg20767025	CCDC136	CCDC136;CCDC136;CCDC136;CCDC136;CCDC136;CCDC136;CCDC136;CCDC136	protein_coding;protein_coding;protein_coding;protein_coding;protein_coding;protein_coding;protein_coding;protein_coding	ENST00000297788.7;ENST00000378685.7;ENST00000459946.4;ENST00000464832.4;ENST00000472049.1;ENST00000485998.5;ENST00000487361.4;ENST00000488925.1	-250;351;385;345;337;1038;-223;177	CGI:chr7:128790653-128791816	Island
cg11153872	0.686033	-1.50914	3.0381	0.00316719	0.0476029	-1.89586	chr11	14973595	14973597	-	cg11153872	CALCA;CALCB	CALCA;CALCA;CALCA;CALCA;CALCB	protein_coding;protein_coding;protein_coding;protein_coding;protein_coding	ENST00000331587.7;ENST00000361010.6;ENST00000396372.2;ENST00000469608.4;ENST00000523376.4	-1241;-1309;-1322;-1323;68598	CGI:chr11:14973582-14974362	Island
cg11844198	0.685922	-3.12409	3.02636	0.00328008	0.0485242	-1.92656	chr4	153466275	153466277	+	cg11844198	KIAA0922	KIAA0922;KIAA0922;KIAA0922	protein_coding;protein_coding;protein_coding	ENST00000409663.6;ENST00000409959.6;ENST00000445960.4	-71;-74;-73	CGI:chr4:153465682-153467031	Island
cg07683820	0.685179	-2.05956	3.12305	0.0024516	0.0413442	-1.67089	chr7	117323833	117323835	-	cg07683820	WNT2	WNT2;WNT2;WNT2;WNT2	protein_coding;protein_coding;protein_coding;protein_coding	ENST00000265441.6;ENST00000449446.4;ENST00000461427.1;ENST00000491214.1	-544;-719;-681;-792	CGI:chr7:117322787-117324635	Island
cg23516852	0.685065	-3.78992	3.18726	0.00201396	0.037046	-1.49762	chr22	18906307	18906309	+	cg23516852	DGCR6	DGCR6;DGCR6;DGCR6;DGCR6;DGCR6;DGCR6;DGCR6	protein_coding;protein_coding;protein_coding;protein_coding;protein_coding;protein_coding;protein_coding	ENST00000331444.9;ENST00000413981.4;ENST00000427407.4;ENST00000477156.1;ENST00000480608.4;ENST00000483718.4;ENST00000608842.1	84;279;-44;-474;-48;-18;-46	CGI:chr22:18905738-18906778	Island
cg08261032	0.68436	-1.47474	3.26275	0.00159303	0.0326709	-1.29046	chr1	23559510	23559512	-	cg08261032	ID3	ID3;ID3;ID3	protein_coding;protein_coding;protein_coding	ENST00000374561.5;ENST00000463312.1;ENST00000486541.1	284;-435;-67	CGI:chr1:23559191-23559721	Island
cg04787325	0.683513	-3.93055	3.23291	0.00174848	0.0343143	-1.3728	chr16	19167928	19167930	-	cg04787325	SYT17;CTD-2349B8.1	CTD-2349B8.1;CTD-2349B8.1;SYT17;SYT17;SYT17;SYT17	protein_coding;protein_coding;protein_coding;protein_coding;protein_coding;protein_coding	ENST00000564808.5;ENST00000568526.1;ENST00000355377.5;ENST00000566261.4;ENST00000568115.4;ENST00000570264.4	53926;53869;-321;-96;-332;-43	CGI:chr16:19167680-19169122	Island
cg15478390	0.683253	-2.33621	3.18259	0.00204316	0.0373511	-1.51032	chr7	83163028	83163030	-	cg15478390	PCLO	PCLO;PCLO	protein_coding;protein_coding	ENST00000333891.12;ENST00000423517.5	-98;-98	CGI:chr7:83162358-83163096	Island
cg00497730	0.682754	-2.54653	4.06558	0.000107031	0.00771014	1.12779	chr14	81221037	81221039	+	cg00497730	GTF2A1;CTD-2506P8.6	CTD-2506P8.6;GTF2A1;GTF2A1;GTF2A1;GTF2A1	antisense;protein_coding;protein_coding;protein_coding;protein_coding	ENST00000618431.1;ENST00000298173.6;ENST00000434192.2;ENST00000553612.4;ENST00000556268.1	-181;-85;194;-115;340	CGI:chr14:81220041-81221541	Island
cg13357482	0.682387	-0.277209	3.51164	0.000717446	0.020991	-0.581614	chr6	105180141	105180143	-	cg13357482	POPDC3	POPDC3;POPDC3	protein_coding;protein_coding	ENST00000254765.3;ENST00000474760.1	-281;-146	CGI:chr6:105179531-105180195	Island
cg06847283	0.681813	-3.75878	3.33802	0.00125652	0.028626	-1.08021	chr2	216412358	216412360	-	cg06847283	AC098820.2;SMARCAL1	AC098820.2;SMARCAL1;SMARCAL1;SMARCAL1;SMARCAL1;SMARCAL1;SMARCAL1;SMARCAL1	antisense;protein_coding;protein_coding;protein_coding;protein_coding;protein_coding;protein_coding;protein_coding	ENST00000457694.1;ENST00000357276.7;ENST00000358207.8;ENST00000425815.4;ENST00000430374.4;ENST00000434435.1;ENST00000444508.4;ENST00000496037.1	338;-56;-385;-203;-56;-407;-152;-407	CGI:chr2:216412314-216412834	Island
cg22287067	0.681422	-1.77432	3.31748	0.00134106	0.0296548	-1.13796	chr18	34223493	34223495	+	cg22287067	NOL4;RP11-379L18.1	NOL4;NOL4;NOL4;NOL4;NOL4;NOL4;NOL4;NOL4;NOL4;RP11-379L18.1	protein_coding;protein_coding;protein_coding;protein_coding;protein_coding;protein_coding;protein_coding;protein_coding;protein_coding;antisense	ENST00000261592.8;ENST00000538587.4;ENST00000586309.1;ENST00000586314.4;ENST00000587971.4;ENST00000589544.4;ENST00000590712.4;ENST00000590846.1;ENST00000591917.4;ENST00000587528.1	58;-1401;-1204;-1175;-1170;-22;-288;1459;-1383;528	CGI:chr18:34222394-34223828	Island
cg22215783	0.681323	-2.39321	3.23253	0.00175056	0.0343361	-1.37385	chr12	100142894	100142896	+	cg22215783	UHRF1BP1L;RP11-175P13.2	RP11-175P13.2;UHRF1BP1L;UHRF1BP1L;UHRF1BP1L	antisense;protein_coding;protein_coding;protein_coding	ENST00000550886.1;ENST00000279907.10;ENST00000356828.6;ENST00000547428.1	-164;-46;-47;-70	CGI:chr12:100142138-100142936	Island
cg21461856	0.681212	1.61692	4.63947	1.26e-05	0.00285304	3.0669	chr22	39456660	39456662	-	cg21461856	MGAT3	MGAT3	protein_coding	ENST00000341184.6	-684	CGI:chr22:39456200-39457987	Island
cg26529833	0.680549	-1.17182	3.33038	0.00128736	0.028995	-1.10172	chr12	49089835	49089837	-	cg26529833	DHH;RP11-386G11.8	DHH;RP11-386G11.8	protein_coding;antisense	ENST00000266991.2;ENST00000553174.1	4984;-373	CGI:chr12:49089818-49090472	Island
cg17766895	0.680374	-3.54686	3.13714	0.00234861	0.0403244	-1.63311	chr16	15650088	15650090	-	cg17766895	NDE1	NDE1;NDE1;NDE1;NDE1;NDE1	protein_coding;protein_coding;protein_coding;protein_coding;protein_coding	ENST00000396354.4;ENST00000396355.4;ENST00000570727.4;ENST00000572756.4;ENST00000573203.4	-139;6821;-159;-159;-169	CGI:chr16:15649902-15650566	Island
cg03665271	0.680268	-1.17917	4.11857	8.85e-05	0.00701969	1.30011	chr2	118847702	118847704	+	cg03665271	EN1	EN1	protein_coding	ENST00000295206.6	-24	CGI:chr2:118845040-118848010	Island
cg13181251	0.680229	-0.790801	3.76939	0.000302291	0.0132292	0.192182	chr18	26550485	26550487	-	cg13181251	KCTD1	KCTD1;KCTD1;KCTD1;KCTD1;KCTD1;KCTD1	protein_coding;protein_coding;protein_coding;protein_coding;protein_coding;protein_coding	ENST00000317932.10;ENST00000408011.6;ENST00000417602.4;ENST00000579973.4;ENST00000580191.4;ENST00000580638.4	78757;-1050;-671;89859;106916;-666	CGI:chr18:26546816-26551174	Island
cg04624601	0.6799	0.390084	3.77144	0.000300179	0.0131704	0.198481	chr12	113472579	113472581	+	cg04624601	LHX5-AS1;LHX5	LHX5;LHX5;LHX5-AS1	protein_coding;protein_coding;antisense	ENST00000261731.3;ENST00000557836.1;ENST00000551357.2	-507;-299;576	CGI:chr12:113471082-113472876	Island
cg16315376	0.679894	0.246213	3.62122	0.000499134	0.0172711	-0.257432	chr1	202710633	202710635	-	cg16315376	SYT2	SYT2	protein_coding	ENST00000367268.4	-216	CGI:chr1:202709795-202710641	Island
cg22407822	0.679773	1.34738	3.04909	0.00306478	0.0467709	-1.86704	chr20	58888602	58888604	-	cg22407822	GNAS;RP1-309F20.3	GNAS;GNAS;GNAS;GNAS;GNAS;GNAS;GNAS;GNAS;GNAS;GNAS;GNAS;GNAS;GNAS;GNAS;GNAS;GNAS;GNAS;GNAS;GNAS;GNAS;GNAS;GNAS;GNAS;GNAS;GNAS;GNAS;GNAS;GNAS;GNAS;GNAS;GNAS;GNAS;GNAS;GNAS;RP1-309F20.3;RP1-309F20.3	protein_coding;protein_coding;protein_coding;protein_coding;protein_coding;protein_coding;protein_coding;protein_coding;protein_coding;protein_coding;protein_coding;protein_coding;protein_coding;protein_coding;protein_coding;protein_coding;protein_coding;protein_coding;protein_coding;protein_coding;protein_coding;protein_coding;protein_coding;protein_coding;protein_coding;protein_coding;protein_c…	ENST00000313949.10;ENST00000349036.6;ENST00000371075.6;ENST00000371098.5;ENST00000371100.7;ENST00000371102.7;ENST00000419558.4;ENST00000423897.4;ENST00000450130.4;ENST00000453292.4;ENST00000462499.4;ENST00000464624.5;ENST00000464788.4;ENST00000464960.4;ENST00000467227.4;ENST00000467321.4;ENST00000468895.4;ENST00000469431.4;ENST00000470512.4;ENST00000472183.4;ENST00000477931.4;ENST00000478585.4;EN…	48884;33455;48854;48854;35888;35339;48098;33424;33495;48258;46984;35339;-545;189;45277;-291;-257;-549;-542;47117;-498;-558;-621;-569;-247;34433;46984;-625;-522;-177;46980;47259;46958;-558;207;190	CGI:chr20:58888597-58892684	Island
cg04612272	0.679756	-4.2861	3.64158	0.000466247	0.016679	-0.196422	chr10	101061174	101061176	+	cg04612272	KAZALD1;RP11-108L7.15	KAZALD1;KAZALD1;KAZALD1;RP11-108L7.15	protein_coding;protein_coding;protein_coding;lincRNA	ENST00000370200.5;ENST00000470106.1;ENST00000477979.4;ENST00000609242.1	-667;-899;-830;-169	CGI:chr10:101060731-101063117	Island
cg12197860	0.679673	-4.92725	3.57662	0.000579044	0.0186826	-0.39024	chr5	10441790	10441792	-	cg12197860	ROPN1L-AS1;ROPN1L	ROPN1L;ROPN1L;ROPN1L;ROPN1L;ROPN1L;ROPN1L-AS1	protein_coding;protein_coding;protein_coding;protein_coding;protein_coding;antisense	ENST00000274134.4;ENST00000503804.4;ENST00000510520.4;ENST00000512022.1;ENST00000515762.4;ENST00000513037.1	-86;266;-86;-291;-164;2	CGI:chr5:10441493-10442400	Island
cg14881567	0.679451	-3.08982	3.9449	0.000164314	0.00955207	0.740823	chr19	16472305	16472307	+	cg14881567	EPS15L1	EPS15L1;EPS15L1;EPS15L1;EPS15L1;EPS15L1;EPS15L1;EPS15L1;EPS15L1;EPS15L1;EPS15L1;EPS15L1;EPS15L1	protein_coding;protein_coding;protein_coding;protein_coding;protein_coding;protein_coding;protein_coding;protein_coding;protein_coding;protein_coding;protein_coding;protein_coding	ENST00000248070.9;ENST00000455140.5;ENST00000535753.5;ENST00000592031.4;ENST00000593760.4;ENST00000594975.4;ENST00000595845.1;ENST00000596037.4;ENST00000597559.4;ENST00000597937.4;ENST00000602022.4;ENST00000602151.1	-220;-293;-329;-335;-346;-220;-339;-354;-330;-355;-344;-362	CGI:chr19:16471302-16472488	Island
cg19684392	0.678935	-3.76151	3.30008	0.0014168	0.030581	-1.18665	chr10	43648937	43648939	-	cg19684392	ZNF32-AS3;ZNF32	ZNF32;ZNF32;ZNF32-AS3	protein_coding;protein_coding;antisense	ENST00000374433.5;ENST00000395797.1;ENST00000458063.1	-81;-233;20120	CGI:chr10:43648408-43649250	Island
cg09083627	0.678877	0.161909	3.07226	0.00285884	0.0450166	-1.80598	chr13	87672341	87672343	+	cg09083627	SLITRK5;MIR4500HG	MIR4500HG;MIR4500HG;MIR4500HG;MIR4500HG;SLITRK5	lincRNA;lincRNA;lincRNA;lincRNA;protein_coding	ENST00000436290.2;ENST00000441617.4;ENST00000453832.2;ENST00000606590.1;ENST00000325089.7	-1378;-1082;-1235;-1222;-274	CGI:chr13:87671314-87672716	Island
cg04390341	0.678845	-2.51092	3.47556	0.000807265	0.022404	-0.686783	chr9	124862101	124862103	-	cg04390341	RPL35;ARPC5L	ARPC5L;RPL35;RPL35;RPL35;RPL35;RPL35;RPL35	protein_coding;protein_coding;protein_coding;protein_coding;protein_coding;protein_coding;protein_coding	ENST00000353214.5;ENST00000348462.4;ENST00000373570.7;ENST00000487431.1;ENST00000493018.4;ENST00000495728.1;ENST00000629845.1	-29;-140;-186;-165;-166;-120;-140	CGI:chr9:124861278-124862207	Island
cg06745695	0.678841	-2.34109	4.08699	9.91e-05	0.00740249	1.19723	chr11	68751591	68751593	+	cg06745695	MTL5	MTL5;MTL5;MTL5;MTL5;MTL5	protein_coding;protein_coding;protein_coding;protein_coding;protein_coding	ENST00000255087.8;ENST00000432435.2;ENST00000443940.5;ENST00000540869.4;ENST00000544963.1	-27;-980;-124;-1326;-131	CGI:chr11:68750199-68751707	Island
cg06316553	0.678805	-2.02033	3.90329	0.000190148	0.0103112	0.609217	chr1	200670149	200670151	+	cg06316553	DDX59;RP11-92G12.3	DDX59;DDX59;DDX59;RP11-92G12.3	protein_coding;protein_coding;protein_coding;lincRNA	ENST00000331314.9;ENST00000436897.1;ENST00000447706.5;ENST00000568695.1	-180;-441;-242;642	CGI:chr1:200669484-200670256	Island
cg26642667	0.678733	-0.0319223	3.09986	0.00263033	0.0429878	-1.73279	chr7	127652334	127652336	-	cg26642667	AC073934.6;SND1	AC073934.6;SND1;SND1	antisense;protein_coding;protein_coding	ENST00000490314.1;ENST00000354725.6;ENST00000463020.1	-322;154;140	CGI:chr7:127651593-127652497	Island
cg25350198	0.678701	-3.31955	3.47197	0.000816738	0.0225687	-0.697179	chr1	84506166	84506168	+	cg25350198	GNG5;SPATA1	GNG5;GNG5;SPATA1;SPATA1;SPATA1;SPATA1;SPATA1	protein_coding;protein_coding;transcribed_unprocessed_pseudogene;transcribed_unprocessed_pseudogene;transcribed_unprocessed_pseudogene;transcribed_unprocessed_pseudogene;transcribed_unprocessed_pseudogene	ENST00000370641.3;ENST00000370645.7;ENST00000370638.5;ENST00000431031.5;ENST00000468437.1;ENST00000484939.1;ENST00000490879.5	399;399;-125;-231;-216;-134;-164	CGI:chr1:84505661-84506808	Island
cg20555682	0.678249	-0.846534	3.35798	0.0011792	0.0276633	-1.02384	chr11	8268760	8268762	-	cg20555682	LMO1	LMO1	protein_coding	ENST00000428101.5	-44	CGI:chr11:8267985-8268775	Island
cg16394946	0.678	-3.93646	3.03485	0.00319807	0.0478405	-1.90437	chr3	47282684	47282686	+	cg16394946	KIF9;KLHL18	KIF9;KIF9;KIF9;KIF9;KIF9;KIF9;KIF9;KIF9;KIF9;KIF9;KIF9;KLHL18;KLHL18;KLHL18;KLHL18;KLHL18;KLHL18	protein_coding;protein_coding;protein_coding;protein_coding;protein_coding;protein_coding;protein_coding;protein_coding;protein_coding;protein_coding;protein_coding;protein_coding;protein_coding;protein_coding;protein_coding;protein_coding;protein_coding	ENST00000265529.6;ENST00000335044.5;ENST00000425452.1;ENST00000425853.4;ENST00000432493.4;ENST00000443784.4;ENST00000444589.5;ENST00000452770.5;ENST00000456548.4;ENST00000487440.4;ENST00000498584.1;ENST00000232766.5;ENST00000433449.4;ENST00000437353.4;ENST00000442272.1;ENST00000461084.4;ENST00000483201.1	767;163;-486;-166;82;-147;163;-107;68;163;82;-262;-233;-262;-263;-262;-275	CGI:chr3:47282257-47283158	Island
cg27628312	0.677978	-4.00957	3.62744	0.000488863	0.0170785	-0.238824	chr7	142854408	142854410	-	cg27628312	EPHB6	EPHB6;EPHB6;EPHB6;EPHB6	protein_coding;protein_coding;protein_coding;protein_coding	ENST00000497095.4;ENST00000614832.3;ENST00000616380.3;ENST00000619012.3	-696;-735;-716;-653	CGI:chr7:142854117-142855424	Island
cg13435101	0.677776	-2.54137	3.02593	0.00328429	0.0485419	-1.92769	chr6	73461626	73461628	-	cg13435101	MTO1	MTO1;MTO1;MTO1;MTO1;MTO1;MTO1;MTO1;MTO1;MTO1;MTO1;MTO1	protein_coding;protein_coding;protein_coding;protein_coding;protein_coding;protein_coding;protein_coding;protein_coding;protein_coding;protein_coding;protein_coding	ENST00000370300.7;ENST00000370305.4;ENST00000370308.7;ENST00000415228.4;ENST00000415954.5;ENST00000442897.5;ENST00000462039.4;ENST00000498286.4;ENST00000518210.4;ENST00000521032.4;ENST00000522205.4	-139;-120;-139;-139;48;-116;-169;48;-517;-121;-152	CGI:chr6:73461626-73462146	Island
cg11192800	0.677306	-2.51495	4.22445	6.02e-05	0.00584515	1.6487	chr12	71663474	71663476	-	cg11192800	ZFC3H1;THAP2	THAP2;THAP2;ZFC3H1;ZFC3H1;ZFC3H1;ZFC3H1;ZFC3H1;ZFC3H1	protein_coding;protein_coding;protein_coding;protein_coding;protein_coding;protein_coding;protein_coding;protein_coding	ENST00000308086.2;ENST00000547843.1;ENST00000378743.6;ENST00000548100.1;ENST00000549407.1;ENST00000550712.1;ENST00000552037.1;ENST00000552994.4	465;-1007;495;350;-114;4251;384;345	CGI:chr12:71662988-71664007	Island
cg17210846	0.677183	-3.54399	3.55331	0.000625508	0.0194647	-0.459202	chr16	11851332	11851334	-	cg17210846	RP11-166B2.8;RSL1D1	RP11-166B2.8;RSL1D1;RSL1D1;RSL1D1;RSL1D1;RSL1D1;RSL1D1;RSL1D1;RSL1D1;RSL1D1;RSL1D1;RSL1D1	antisense;protein_coding;protein_coding;protein_coding;protein_coding;protein_coding;protein_coding;protein_coding;protein_coding;protein_coding;protein_coding;protein_coding	ENST00000574364.1;ENST00000355674.8;ENST00000396503.6;ENST00000570767.4;ENST00000571133.4;ENST00000571988.4;ENST00000572090.4;ENST00000573029.1;ENST00000573251.4;ENST00000573618.4;ENST00000573791.1;ENST00000574287.1	-317;212;248;210;253;-287;176;186;184;186;-100;187	CGI:chr16:11851208-11851660	Island
cg00507154	0.676935	0.117151	3.23814	0.00172024	0.0340375	-1.3584	chr19	49689481	49689483	-	cg00507154	CPT1C;CTB-33G10.6;ADM5	ADM5;CPT1C;CTB-33G10.6	protein_coding;protein_coding;antisense	ENST00000420022.3;ENST00000594038.4;ENST00000596472.1	817;-1417;1092	CGI:chr19:49689242-49689545	Island
cg17403520	0.676499	-2.15432	3.13915	0.0023342	0.040198	-1.6277	chr6	33391860	33391862	+	cg17403520	KIFC1	KIFC1;KIFC1	protein_coding;protein_coding	ENST00000428849.5;ENST00000450504.1	324;-1	CGI:chr6:33391320-33392198	Island
cg06898289	0.676151	-3.57376	3.20822	0.00188771	0.0357459	-1.44048	chr7	107044368	107044370	+	cg06898289	PRKAR2B	PRKAR2B	protein_coding	ENST00000265717.4	-281	CGI:chr7:107044368-107045320	Island
cg20369763	0.67609	-2.49566	3.15157	0.00224728	0.0393398	-1.59427	chr2	27495305	27495307	-	cg20369763	FNDC4	FNDC4;FNDC4;FNDC4	protein_coding;protein_coding;protein_coding	ENST00000264703.3;ENST00000476197.1;ENST00000491414.4	-60;-493;-143	CGI:chr2:27494814-27495470	Island
cg16324009	0.676077	-1.31524	3.57933	0.000573873	0.0185951	-0.382222	chr15	48878502	48878504	-	cg16324009	SHC4;EID1	EID1;EID1;EID1;SHC4;SHC4;SHC4;SHC4;SHC4;SHC4	protein_coding;protein_coding;protein_coding;protein_coding;protein_coding;protein_coding;protein_coding;protein_coding;protein_coding	ENST00000530028.2;ENST00000558295.1;ENST00000560490.1;ENST00000332408.7;ENST00000396535.6;ENST00000537958.4;ENST00000557797.4;ENST00000558220.1;ENST00000559289.1	616;366;366;84942;-1013;-448;-873;-452;-1221	CGI:chr15:48877947-48878513	Island
cg08689015	0.675896	-1.9824	3.09807	0.00264464	0.0431198	-1.73756	chr18	33578568	33578570	-	cg08689015	ASXL3;RP11-258B16.1	ASXL3;ASXL3;ASXL3;ASXL3;ASXL3;ASXL3;ASXL3;ASXL3;RP11-258B16.1	protein_coding;protein_coding;protein_coding;protein_coding;protein_coding;protein_coding;protein_coding;protein_coding;lincRNA	ENST00000269197.8;ENST00000586596.4;ENST00000586948.1;ENST00000590189.4;ENST00000592288.4;ENST00000592349.4;ENST00000592541.4;ENST00000593195.4;ENST00000591558.1	-64;-98;-314;-73;-47;-203;-76;-64;-381	CGI:chr18:33578519-33579023	Island
cg04677227	0.675806	-3.65735	3.00826	0.00346145	0.0499616	-1.97371	chr10	98268562	98268564	+	cg04677227	LOXL4	LOXL4	protein_coding	ENST00000260702.3	-312	CGI:chr10:98268108-98268751	Island
cg23171203	0.675806	-1.76981	3.24909	0.0016625	0.0334341	-1.32821	chr5	129460405	129460407	-	cg23171203	ADAMTS19-AS1;ADAMTS19	ADAMTS19;ADAMTS19;ADAMTS19;ADAMTS19-AS1	protein_coding;protein_coding;protein_coding;antisense	ENST00000274487.7;ENST00000502709.1;ENST00000505791.4;ENST00000502827.1	140;-1271;124;284	CGI:chr5:129459810-129461724	Island
cg07667115	0.675478	-1.64673	4.02954	0.000121744	0.00821221	1.01142	chr18	12947942	12947944	+	cg07667115	SEH1L	SEH1L;SEH1L;SEH1L;SEH1L;SEH1L;SEH1L;SEH1L	protein_coding;protein_coding;protein_coding;protein_coding;protein_coding;protein_coding;protein_coding	ENST00000262124.14;ENST00000399892.5;ENST00000585730.4;ENST00000587761.1;ENST00000588251.1;ENST00000589446.4;ENST00000592170.4	-53;-79;-72;-106;-563;-94;809	CGI:chr18:12947392-12948655	Island
cg02052895	0.67542	-1.30416	3.77662	0.000294899	0.0130547	0.214422	chr12	5431535	5431537	+	cg02052895	NTF3	NTF3;NTF3	protein_coding;protein_coding	ENST00000423158.3;ENST00000535299.4	-578;-577	CGI:chr12:5430729-5431537	Island
cg25627044	0.675057	-1.84697	3.62911	0.000486134	0.0170202	-0.233814	chr7	520417	520419	-	cg25627044	PDGFA;FLJ44511	FLJ44511;PDGFA;PDGFA;PDGFA;PDGFA	lincRNA;protein_coding;protein_coding;protein_coding;protein_coding	ENST00000452622.1;ENST00000354513.8;ENST00000402802.6;ENST00000405692.2;ENST00000426681.2	26;-1023;-1008;-121;-209	CGI:chr7:516891-523208	Island
cg17712828	0.674426	-2.49797	3.022	0.00332295	0.0488672	-1.93795	chr10	93073874	93073876	+	cg17712828	CYP26A1	CYP26A1;CYP26A1;CYP26A1;CYP26A1	protein_coding;protein_coding;protein_coding;protein_coding	ENST00000224356.4;ENST00000371531.4;ENST00000622925.1;ENST00000624589.2	-16;399;-204;-438	CGI:chr10:93073515-93075499	Island
cg24985071	0.674415	-2.47613	3.1132	0.0025261	0.0420765	-1.69723	chr1	185157228	185157230	+	cg24985071	SWT1;TRMT1L	SWT1;SWT1;SWT1;TRMT1L;TRMT1L	protein_coding;protein_coding;protein_coding;protein_coding;protein_coding	ENST00000367500.7;ENST00000367501.6;ENST00000450350.1;ENST00000367506.8;ENST00000487028.1	69;148;-254;-247;-156	CGI:chr1:185156718-185157573	Island
cg15068733	0.674294	-0.82481	3.13322	0.00237687	0.0406033	-1.64364	chr17	7439526	7439528	+	cg15068733	RP11-104H15.10;RP11-104H15.7;RP11-104H15.8;FGF11	FGF11;FGF11;FGF11;FGF11;FGF11;FGF11;RP11-104H15.10;RP11-104H15.7;RP11-104H15.8	protein_coding;protein_coding;protein_coding;protein_coding;protein_coding;protein_coding;processed_transcript;processed_transcript;antisense	ENST00000293829.7;ENST00000572907.4;ENST00000575082.4;ENST00000575235.4;ENST00000575398.4;ENST00000576328.1;ENST00000575331.1;ENST00000575310.1;ENST00000576615.1	499;-354;-1217;1253;-1216;-1247;20;19423;3801	CGI:chr17:7439510-7440709	Island
cg08181646	0.673943	-2.25106	3.65726	0.000442326	0.016228	-0.149256	chr11	111602046	111602048	+	cg08181646	SIK2	SIK2	protein_coding	ENST00000304987.3	-345	CGI:chr11:111601999-111603215	Island
cg02071825	0.673793	-0.957616	3.19903	0.00194216	0.0362808	-1.46559	chr17	58755734	58755736	+	cg02071825	PPM1E	PPM1E	protein_coding	ENST00000308249.3	-135	CGI:chr17:58755600-58756736	Island
cg04553410	0.673742	-1.421	3.33312	0.00127622	0.0288691	-1.09401	chr7	151167797	151167799	+	cg04553410	GBX1	GBX1;GBX1	protein_coding;protein_coding	ENST00000297537.4;ENST00000475831.1	-249;6948	CGI:chr7:151166879-151168424	Island
cg02652475	0.67325	-2.56553	3.41531	0.000981277	0.0250334	-0.860572	chr3	161372082	161372084	+	cg02652475	SPTSSB	SPTSSB;SPTSSB;SPTSSB;SPTSSB	protein_coding;protein_coding;protein_coding;protein_coding	ENST00000359175.7;ENST00000497137.1;ENST00000497374.1;ENST00000617024.1	798;-581;-565;739	CGI:chr3:161371838-161372861	Island
cg04817183	0.673207	-3.44612	3.33162	0.0012823	0.0289392	-1.09823	chr2	10122686	10122688	+	cg04817183	RRM2	RRM2;RRM2;RRM2;RRM2;RRM2;RRM2;RRM2;RRM2	protein_coding;protein_coding;protein_coding;protein_coding;protein_coding;protein_coding;protein_coding;protein_coding	ENST00000304567.8;ENST00000360566.5;ENST00000459969.4;ENST00000461327.4;ENST00000474701.1;ENST00000491447.1;ENST00000498343.4;ENST00000615152.3	-44;358;-26;-53;-485;-66;-53;118	CGI:chr2:10121942-10123354	Island
cg21008098	0.672711	-3.07253	3.33484	0.00126927	0.0287885	-1.08917	chr8	122781350	122781352	+	cg21008098	ZHX2;RP11-44N11.2	RP11-44N11.2;ZHX2	lincRNA;protein_coding	ENST00000607710.1;ENST00000314393.5	-520;-44	CGI:chr8:122780130-122782847	Island
cg17562763	0.672658	-3.51188	3.45806	0.000854553	0.0231571	-0.737499	chr11	67630554	67630556	+	cg17562763	NUDT8	NUDT8;NUDT8;NUDT8	protein_coding;protein_coding;protein_coding	ENST00000301490.7;ENST00000376693.2;ENST00000534054.1	-624;-633;-633	CGI:chr11:67629373-67630823	Island
cg27558594	0.672608	-4.1255	3.31532	0.00135022	0.0297728	-1.14399	chr6	90296893	90296895	-	cg27558594	BACH2	BACH2;BACH2;BACH2;BACH2;BACH2;BACH2;BACH2;BACH2	protein_coding;protein_coding;protein_coding;protein_coding;protein_coding;protein_coding;protein_coding;protein_coding	ENST00000257749.7;ENST00000343122.6;ENST00000406998.5;ENST00000453877.4;ENST00000470301.4;ENST00000472023.4;ENST00000494747.2;ENST00000537989.4	-151;-151;-151;-151;-151;-151;-151;15	CGI:chr6:90295076-90297225	Island
cg18530645	0.672313	2.27656	3.59478	0.000545149	0.0181057	-0.336315	chr19	12648341	12648343	-	cg18530645	CTD-2192J16.22;MAN2B1	CTD-2192J16.22;MAN2B1;MAN2B1;MAN2B1;MAN2B1;MAN2B1;MAN2B1	protein_coding;protein_coding;protein_coding;protein_coding;protein_coding;protein_coding;protein_coding	ENST00000597692.1;ENST00000221363.7;ENST00000456935.5;ENST00000466794.4;ENST00000469423.1;ENST00000480851.4;ENST00000493218.4	56;18393;18401;18342;-757;-1195;-668	CGI:chr19:12648161-12648396	Island
cg09701392	0.67204	-2.99555	3.0174	0.00336879	0.04926	-1.94995	chr17	44385709	44385711	+	cg09701392	ITGA2B	ITGA2B;ITGA2B;ITGA2B;ITGA2B;ITGA2B;ITGA2B;ITGA2B	protein_coding;protein_coding;protein_coding;protein_coding;protein_coding;protein_coding;protein_coding	ENST00000262407.5;ENST00000589645.4;ENST00000591990.4;ENST00000592075.4;ENST00000592226.4;ENST00000592253.4;ENST00000592944.1	3796;-346;-514;-507;-507;-368;100	CGI:chr17:44385380-44386211	Island
cg05611218	0.671969	-3.18626	3.30284	0.00140449	0.0304221	-1.17892	chr5	43121483	43121485	+	cg05611218	ZNF131	ZNF131;ZNF131;ZNF131;ZNF131;ZNF131;ZNF131;ZNF131;ZNF131;ZNF131;ZNF131;ZNF131;ZNF131;ZNF131;ZNF131	protein_coding;protein_coding;protein_coding;protein_coding;protein_coding;protein_coding;protein_coding;protein_coding;protein_coding;protein_coding;protein_coding;protein_coding;protein_coding;protein_coding	ENST00000306938.7;ENST00000504359.1;ENST00000505606.5;ENST00000507218.4;ENST00000507393.1;ENST00000508259.4;ENST00000509156.4;ENST00000509341.4;ENST00000509634.4;ENST00000509931.4;ENST00000510026.4;ENST00000510037.1;ENST00000511736.4;ENST00000515326.4	-57;563;-113;-53;53426;-50;-25;-201;-115;-556;565;-606;-556;600	CGI:chr5:43120824-43121903	Island
cg12249575	0.67191	0.0171314	3.46664	0.00083103	0.0227871	-0.712635	chr14	36519599	36519601	-	cg12249575	NKX2-1-AS1;NKX2-1;RP11-896J10.3	NKX2-1;NKX2-1;NKX2-1;NKX2-1;NKX2-1;NKX2-1-AS1;RP11-896J10.3	protein_coding;protein_coding;protein_coding;protein_coding;protein_coding;antisense;processed_transcript	ENST00000354822.6;ENST00000498187.5;ENST00000518149.4;ENST00000522719.2;ENST00000546983.1;ENST00000521292.2;ENST00000521945.1	629;94;1550;535;1350;321;-78	CGI:chr14:36517157-36521371	Island
cg01243246	0.671813	-2.53361	3.01221	0.00342115	0.0496435	-1.96345	chr11	124953946	124953948	-	cg01243246	CCDC15	CCDC15;CCDC15	protein_coding;protein_coding	ENST00000344762.5;ENST00000529051.4	-175;-175	CGI:chr11:124953897-124954433	Island
cg22297146	0.671387	-0.440813	3.21471	0.00185018	0.0353511	-1.42274	chr15	48178318	48178320	+	cg22297146	MYEF2	MYEF2;MYEF2;MYEF2;MYEF2;MYEF2;MYEF2;MYEF2	protein_coding;protein_coding;protein_coding;protein_coding;protein_coding;protein_coding;protein_coding	ENST00000267836.9;ENST00000324324.10;ENST00000559862.4;ENST00000561151.1;ENST00000561351.4;ENST00000610570.3;ENST00000616409.3	35;199;-27;8;-2;-2;-174	CGI:chr15:48177810-48178375	Island
cg09049385	0.671268	-2.9692	3.57332	0.00058542	0.0187946	-0.400026	chr5	98769263	98769265	+	cg09049385	RGMB	RGMB;RGMB;RGMB;RGMB;RGMB	protein_coding;protein_coding;protein_coding;protein_coding;protein_coding	ENST00000308234.10;ENST00000434027.2;ENST00000504776.4;ENST00000505265.4;ENST00000507054.1	-32;-31;613;-31;-173	CGI:chr5:98768874-98770566	Island
cg25635144	0.670857	-1.13203	3.1778	0.00207352	0.0376526	-1.52333	chr3	42773300	42773302	+	cg25635144	RP11-70C1.1;CCDC13;RP4-613B23.5	CCDC13;CCDC13;CCDC13;RP11-70C1.1;RP4-613B23.5	protein_coding;protein_coding;protein_coding;antisense;protein_coding	ENST00000310232.9;ENST00000435327.2;ENST00000492806.4;ENST00000432377.1;ENST00000431549.4	-47;-57;-47;2688;31218	CGI:chr3:42773075-42773401	Island
cg08218468	0.670695	-3.53768	3.08461	0.00275441	0.044084	-1.7733	chr10	13528458	13528460	-	cg08218468	RP11-214D15.2;BEND7	BEND7;RP11-214D15.2	protein_coding;antisense	ENST00000466271.1;ENST00000438431.1	516;-58	CGI:chr10:13528128-13529395	Island
cg06773122	0.670061	-0.810583	3.57245	0.000587112	0.018825	-0.402606	chr2	31233880	31233882	+	cg06773122	EHD3;CAPN14	CAPN14;EHD3;EHD3	protein_coding;protein_coding;protein_coding	ENST00000398824.5;ENST00000322054.8;ENST00000541626.2	-22;-457;-698	CGI:chr2:31233874-31234787	Island
cg14212996	0.669406	-4.41462	4.13721	8.27e-05	0.00681538	1.36105	chr14	23551720	23551722	-	cg14212996	RP11-66N24.4;ZFHX2	RP11-66N24.4;RP11-66N24.4;ZFHX2;ZFHX2;ZFHX2	processed_transcript;processed_transcript;protein_coding;protein_coding;protein_coding	ENST00000553985.1;ENST00000556354.4;ENST00000412565.2;ENST00000419474.4;ENST00000615307.1	38903;39960;4472;-71;-162	CGI:chr14:23550793-23551933	Island
cg19570435	0.669034	-3.73102	3.30018	0.00141634	0.0305784	-1.18636	chr7	50450349	50450351	+	cg19570435	FIGNL1	FIGNL1;FIGNL1;FIGNL1;FIGNL1;FIGNL1;FIGNL1;FIGNL1;FIGNL1;FIGNL1;FIGNL1;FIGNL1;FIGNL1;FIGNL1;FIGNL1	protein_coding;protein_coding;protein_coding;protein_coding;protein_coding;protein_coding;protein_coding;protein_coding;protein_coding;protein_coding;protein_coding;protein_coding;protein_coding;protein_coding	ENST00000356889.7;ENST00000395556.5;ENST00000419119.1;ENST00000420829.4;ENST00000422854.4;ENST00000433017.4;ENST00000435566.4;ENST00000436590.4;ENST00000440350.4;ENST00000448788.1;ENST00000611938.3;ENST00000613602.2;ENST00000615084.3;ENST00000617389.3	-25;1;-625;-13;19;41;39;-259;-654;-13;41;92186;41;41	CGI:chr7:50449929-50450970	Island
cg18261468	0.668765	-3.26505	3.17112	0.00211651	0.0380746	-1.54143	chr3	196503789	196503791	-	cg18261468	RNF168	RNF168;RNF168	protein_coding;protein_coding	ENST00000318037.3;ENST00000437070.1	-21;-112	CGI:chr3:196502939-196503920	Island
cg10225197	0.668668	-0.731117	4.59327	1.51e-05	0.00306591	2.90515	chr2	219295253	219295255	-	cg10225197	PTPRN;MIR153-1	MIR153-1;PTPRN;PTPRN;PTPRN;PTPRN;PTPRN;PTPRN	miRNA;protein_coding;protein_coding;protein_coding;protein_coding;protein_coding;protein_coding	ENST00000384914.1;ENST00000295718.5;ENST00000409251.6;ENST00000423636.5;ENST00000443981.4;ENST00000462351.4;ENST00000497977.1	-1053;14320;14245;13731;1088;12944;1505	CGI:chr2:219294908-219295255	Island
cg17321214	0.668	-3.27641	3.39985	0.00103132	0.0257527	-0.904805	chr18	44680155	44680157	+	cg17321214	SETBP1;RP11-456K23.1	RP11-456K23.1;SETBP1;SETBP1	lincRNA;protein_coding;protein_coding	ENST00000592638.1;ENST00000282030.5;ENST00000426838.7	-438;-743;-18	CGI:chr18:44679018-44680830	Island
cg15386368	0.667861	-2.11835	3.36319	0.00115977	0.0274329	-1.00909	chr17	58755737	58755739	+	cg15386368	PPM1E	PPM1E	protein_coding	ENST00000308249.3	-132	CGI:chr17:58755600-58756736	Island
cg21484680	0.667614	-3.21043	3.08299	0.0027679	0.0441851	-1.77759	chr2	27370460	27370462	-	cg21484680	SNX17;EIF2B4	EIF2B4;EIF2B4;EIF2B4;EIF2B4;EIF2B4;EIF2B4;EIF2B4;EIF2B4;EIF2B4;EIF2B4;SNX17;SNX17;SNX17;SNX17;SNX17;SNX17;SNX17;SNX17;SNX17	protein_coding;protein_coding;protein_coding;protein_coding;protein_coding;protein_coding;protein_coding;protein_coding;protein_coding;protein_coding;protein_coding;protein_coding;protein_coding;protein_coding;protein_coding;protein_coding;protein_coding;protein_coding;protein_coding	ENST00000347454.7;ENST00000405940.5;ENST00000418146.1;ENST00000445933.5;ENST00000451130.5;ENST00000462749.1;ENST00000475582.4;ENST00000493344.5;ENST00000616081.3;ENST00000622434.3;ENST00000233575.5;ENST00000427123.4;ENST00000440760.4;ENST00000453453.1;ENST00000464279.4;ENST00000484886.1;ENST00000489402.1;ENST00000494893.4;ENST00000537606.4	26;-145;-131;-126;-447;-134;-137;-134;-3;-160;-62;-168;-157;-205;-184;-155;-186;-160;-36	CGI:chr2:27369978-27371232	Island
cg26177021	0.667406	-0.953784	3.12505	0.0024367	0.0412093	-1.66553	chr19	18607871	18607873	+	cg26177021	TMEM59L;CRLF1	CRLF1;CRLF1;TMEM59L	protein_coding;protein_coding;protein_coding	ENST00000392386.6;ENST00000593286.1;ENST00000600490.4	-1021;-130;441	CGI:chr19:18605419-18607933	Island
cg23470272	0.666897	-4.03864	3.26644	0.00157473	0.0324435	-1.28023	chr19	14529582	14529584	+	cg23470272	MIR639;TECR;DNAJB1	DNAJB1;DNAJB1;DNAJB1;DNAJB1;DNAJB1;DNAJB1;DNAJB1;DNAJB1;MIR639;TECR;TECR;TECR;TECR;TECR;TECR;TECR;TECR;TECR;TECR;TECR;TECR;TECR;TECR	protein_coding;protein_coding;protein_coding;protein_coding;protein_coding;protein_coding;protein_coding;protein_coding;miRNA;protein_coding;protein_coding;protein_coding;protein_coding;protein_coding;protein_coding;protein_coding;protein_coding;protein_coding;protein_coding;protein_coding;protein_coding;protein_coding;protein_coding	ENST00000396969.7;ENST00000594099.4;ENST00000595992.4;ENST00000596075.1;ENST00000596853.4;ENST00000598692.1;ENST00000601087.1;ENST00000601533.4;ENST00000384974.1;ENST00000215567.8;ENST00000593637.4;ENST00000594807.4;ENST00000596073.4;ENST00000596164.4;ENST00000596953.4;ENST00000597607.4;ENST00000598298.4;ENST00000598333.4;ENST00000598987.4;ENST00000599646.1;ENST00000600076.4;ENST00000600083.4;ENS…	-274;188;-282;-331;-389;-260;-329;-274;39;22;-28;-48;-10;-115;-59;-75;3;-54;-13;-48;12497;-12;-16	CGI:chr19:14529067-14530228	Island
cg01525244	0.666852	-1.92155	3.30979	0.00137402	0.0300582	-1.15948	chr22	39152605	39152607	-	cg01525244	CBX7	CBX7;CBX7;CBX7;CBX7;CBX7	protein_coding;protein_coding;protein_coding;protein_coding;protein_coding	ENST00000216133.8;ENST00000401405.6;ENST00000434260.1;ENST00000477827.1;ENST00000482294.1	45;-161;-53;-65;69	CGI:chr22:39152097-39153661	Island
cg26827938	0.666185	-0.400384	3.53394	0.00066677	0.0201565	-0.516243	chr4	185018818	185018820	+	cg26827938	HELT	HELT;HELT;HELT;HELT	protein_coding;protein_coding;protein_coding;protein_coding	ENST00000338875.5;ENST00000505610.4;ENST00000513599.1;ENST00000515777.4	-111;-23;-23;-23	CGI:chr4:185018068-185021593	Island
cg24706023	0.666103	-2.03722	3.07198	0.00286126	0.0450299	-1.80673	chr10	110871695	110871697	-	cg24706023	PDCD4-AS1;PDCD4	PDCD4;PDCD4;PDCD4;PDCD4;PDCD4;PDCD4-AS1	protein_coding;protein_coding;protein_coding;protein_coding;protein_coding;antisense	ENST00000280154.10;ENST00000393104.5;ENST00000444997.1;ENST00000467574.4;ENST00000483670.4;ENST00000420367.1	-112;-100;-260;-198;-224;538	CGI:chr10:110871656-110872718	Island
cg27497049	0.666089	-2.37027	4.13904	8.22e-05	0.0067942	1.36705	chr8	93700417	93700419	-	cg27497049	LINC00535;FAM92A1	FAM92A1;FAM92A1;FAM92A1;FAM92A1;FAM92A1;FAM92A1;FAM92A1;FAM92A1;FAM92A1;FAM92A1;FAM92A1;FAM92A1;FAM92A1;FAM92A1;FAM92A1;LINC00535	protein_coding;protein_coding;protein_coding;protein_coding;protein_coding;protein_coding;protein_coding;protein_coding;protein_coding;protein_coding;protein_coding;protein_coding;protein_coding;protein_coding;protein_coding;antisense	ENST00000359421.8;ENST00000423990.5;ENST00000452913.5;ENST00000518116.4;ENST00000518322.4;ENST00000518829.4;ENST00000519135.1;ENST00000520937.4;ENST00000520955.4;ENST00000522324.4;ENST00000522803.4;ENST00000523453.4;ENST00000523475.4;ENST00000523577.4;ENST00000620645.1;ENST00000501400.1	-145;-165;-90;-197;-90;165;-1117;-177;-252;-133;-154;-250;1856;-136;-176;16	CGI:chr8:93700138-93701117	Island
cg10765909	0.665721	-1.18214	3.59981	0.000536097	0.0179304	-0.321341	chr12	53321643	53321645	-	cg10765909	AAAS	AAAS;AAAS;AAAS;AAAS;AAAS;AAAS;AAAS;AAAS;AAAS;AAAS;AAAS;AAAS;AAAS;AAAS;AAAS	protein_coding;protein_coding;protein_coding;protein_coding;protein_coding;protein_coding;protein_coding;protein_coding;protein_coding;protein_coding;protein_coding;protein_coding;protein_coding;protein_coding;protein_coding	ENST00000209873.7;ENST00000394384.6;ENST00000546562.4;ENST00000547238.4;ENST00000547757.1;ENST00000547761.5;ENST00000548258.4;ENST00000548880.1;ENST00000549450.4;ENST00000549821.4;ENST00000549983.4;ENST00000550286.4;ENST00000551724.4;ENST00000552161.4;ENST00000552876.4	-12;-47;-33;-435;-62;340;3069;-83;-386;354;-27;3115;3221;-83;-386	CGI:chr12:53321349-53321732	Island
cg07276957	0.665614	-3.98299	3.08414	0.00275834	0.0441144	-1.77455	chr12	45728949	45728951	+	cg07276957	ARID2;RP11-352M15.2	ARID2;ARID2;ARID2;ARID2;RP11-352M15.2	protein_coding;protein_coding;protein_coding;protein_coding;lincRNA	ENST00000334344.9;ENST00000422737.4;ENST00000426776.4;ENST00000427628.4;ENST00000609803.2	-716;-967;-937;-924;-1174	CGI:chr12:45728688-45730672	Island
cg01556715	0.665405	-2.15552	3.24285	0.00169521	0.0337716	-1.34544	chr5	82278472	82278474	-	cg01556715	ATP6AP1L;RPS23	ATP6AP1L;RPS23;RPS23;RPS23;RPS23;RPS23;RPS23;RPS23;RPS23	protein_coding;protein_coding;protein_coding;protein_coding;protein_coding;protein_coding;protein_coding;protein_coding;protein_coding	ENST00000380167.7;ENST00000296674.11;ENST00000503605.1;ENST00000504293.4;ENST00000507980.1;ENST00000510019.4;ENST00000510210.4;ENST00000511844.1;ENST00000512493.4	-990;105;-329;-521;-118;-76;-131;-117;-121	CGI:chr5:82278014-82278476	Island
cg10149976	0.665294	-0.946209	3.36181	0.00116491	0.027494	-1.01302	chr14	52069234	52069236	+	cg10149976	NID2	NID2;NID2;NID2	protein_coding;protein_coding;protein_coding	ENST00000216286.8;ENST00000541773.4;ENST00000617139.3	-240;-240;-6	CGI:chr14:52067863-52070004	Island
cg11532800	0.665228	-4.06223	3.1849	0.00202866	0.0371806	-1.50404	chr5	119452441	119452443	+	cg11532800	HSD17B4	HSD17B4;HSD17B4;HSD17B4;HSD17B4;HSD17B4;HSD17B4;HSD17B4;HSD17B4;HSD17B4;HSD17B4;HSD17B4;HSD17B4	protein_coding;protein_coding;protein_coding;protein_coding;protein_coding;protein_coding;protein_coding;protein_coding;protein_coding;protein_coding;protein_coding;protein_coding	ENST00000256216.9;ENST00000414835.5;ENST00000442060.6;ENST00000503168.4;ENST00000504811.4;ENST00000508750.1;ENST00000510025.4;ENST00000511186.4;ENST00000512841.4;ENST00000515235.5;ENST00000515320.4;ENST00000519184.4	-2;-312;-56;-334;-129;-325;-97;-32;-275;-75;-56;-124	CGI:chr5:119452430-119452733	Island
cg05067136	0.665044	-3.98981	3.95072	0.000160981	0.00945219	0.759304	chr7	23299182	23299184	-	cg05067136	MALSU1	MALSU1;MALSU1;MALSU1;MALSU1	protein_coding;protein_coding;protein_coding;protein_coding	ENST00000287543.4;ENST00000466681.1;ENST00000479974.1;ENST00000481564.1	-157;-18;443;-159	CGI:chr7:23299178-23299645	Island
cg04116218	0.664681	-3.31753	3.15507	0.00222335	0.0391192	-1.58484	chr16	19555424	19555426	+	cg04116218	C16orf62	C16orf62;C16orf62;C16orf62;C16orf62;C16orf62;C16orf62;C16orf62;C16orf62;C16orf62;C16orf62	protein_coding;protein_coding;protein_coding;protein_coding;protein_coding;protein_coding;protein_coding;protein_coding;protein_coding;protein_coding	ENST00000251143.8;ENST00000417362.5;ENST00000438132.6;ENST00000513947.7;ENST00000537186.5;ENST00000539322.4;ENST00000542263.4;ENST00000543460.1;ENST00000544670.4;ENST00000567245.4	9;-296;9;-302;-296;9;8;-296;184;-302	CGI:chr16:19555164-19556066	Island
cg25690958	0.664195	0.714217	3.07515	0.00283402	0.0447876	-1.79833	chr17	4536185	4536187	+	cg25690958	SPNS2	SPNS2;SPNS2;SPNS2;SPNS2;SPNS2;SPNS2;SPNS2;SPNS2	protein_coding;protein_coding;protein_coding;protein_coding;protein_coding;protein_coding;protein_coding;protein_coding	ENST00000329078.6;ENST00000570641.1;ENST00000570979.1;ENST00000571386.1;ENST00000571668.4;ENST00000573106.1;ENST00000573990.1;ENST00000576635.5	37347;1800;-577;3153;2459;2452;2437;2942	CGI:chr17:4536005-4536410	Island
cg20732478	0.663986	-2.92046	3.2132	0.00185881	0.0354413	-1.42686	chr2	176128914	176128916	+	cg20732478	HOXD-AS2;HOXD8	HOXD-AS2;HOXD8;HOXD8;HOXD8;HOXD8	antisense;protein_coding;protein_coding;protein_coding;protein_coding	ENST00000440016.5;ENST00000313173.5;ENST00000429017.2;ENST00000450510.2;ENST00000544999.2	8099;-826;-780;-1443;-1108	CGI:chr2:176128751-176130829	Island
cg16066272	0.663687	-1.09082	3.80662	0.000265996	0.01237	0.30712	chr14	52069230	52069232	+	cg16066272	NID2	NID2;NID2;NID2	protein_coding;protein_coding;protein_coding	ENST00000216286.8;ENST00000541773.4;ENST00000617139.3	-236;-236;-2	CGI:chr14:52067863-52070004	Island
cg06155802	0.663376	-3.22993	3.18094	0.00205357	0.0374629	-1.5148	chr1	228082781	228082783	+	cg06155802	ARF1	ARF1;ARF1;ARF1;ARF1;ARF1;ARF1;ARF1;ARF1;ARF1;ARF1;ARF1;ARF1	protein_coding;protein_coding;protein_coding;protein_coding;protein_coding;protein_coding;protein_coding;protein_coding;protein_coding;protein_coding;protein_coding;protein_coding	ENST00000272102.8;ENST00000469235.4;ENST00000470558.4;ENST00000470670.4;ENST00000473546.1;ENST00000473949.4;ENST00000477451.4;ENST00000478336.4;ENST00000478424.4;ENST00000482962.4;ENST00000540651.4;ENST00000541182.1	121;-369;-8;51;-403;-10;-304;-356;40;-441;121;-369	CGI:chr1:228082028-228083800	Island
cg19172750	0.662938	-2.04814	4.00317	0.000133721	0.00861031	0.926694	chr17	68291357	68291359	-	cg19172750	SLC16A6;ARSG	ARSG;ARSG;ARSG;ARSG;SLC16A6;SLC16A6;SLC16A6;SLC16A6	protein_coding;protein_coding;protein_coding;protein_coding;protein_coding;protein_coding;protein_coding;protein_coding	ENST00000448504.5;ENST00000452479.5;ENST00000581639.1;ENST00000621439.3;ENST00000327268.7;ENST00000580666.4;ENST00000582867.1;ENST00000583477.4	32175;-161;-134;-138;-241;-91;-175;-90	CGI:chr17:68290400-68292391	Island
cg06942314	0.662937	-2.70902	3.66633	0.000429029	0.0159727	-0.121915	chr18	31943307	31943309	+	cg06942314	TRAPPC8;RP11-326K13.4	RP11-326K13.4;TRAPPC8;TRAPPC8;TRAPPC8;TRAPPC8;TRAPPC8;TRAPPC8	antisense;protein_coding;protein_coding;protein_coding;protein_coding;protein_coding;protein_coding	ENST00000580420.1;ENST00000283351.7;ENST00000577426.1;ENST00000580104.4;ENST00000582513.4;ENST00000582539.4;ENST00000584876.1	732;-207;9829;-171;-201;-281;-318	CGI:chr18:31942438-31943614	Island
cg06100368	0.662337	-2.24648	3.0216	0.00332689	0.0489047	-1.93898	chr1	151721646	151721648	-	cg06100368	RIIAD1	RIIAD1;RIIAD1;RIIAD1;RIIAD1	protein_coding;protein_coding;protein_coding;protein_coding	ENST00000326413.6;ENST00000426175.4;ENST00000451484.5;ENST00000479191.1	11213;-483;-190;109	CGI:chr1:151721515-151721806	Island
cg10121601	0.661979	-1.19274	3.80964	0.000263237	0.0122922	0.316495	chr1	47232453	47232455	+	cg10121601	TAL1	TAL1;TAL1;TAL1	protein_coding;protein_coding;protein_coding	ENST00000371884.5;ENST00000464796.4;ENST00000481091.1	-738;-233;-1235	CGI:chr1:47230832-47232525	Island
cg11323192	0.661855	-0.521344	3.01088	0.00343471	0.0497514	-1.96692	chr3	180679964	180679966	+	cg11323192	CCDC39;CCDC39-AS1	CCDC39;CCDC39;CCDC39;CCDC39-AS1	protein_coding;protein_coding;protein_coding;antisense	ENST00000442201.5;ENST00000471307.5;ENST00000476379.4;ENST00000495357.1	-464;190969;57910;-120	CGI:chr3:180679316-180680089	Island
cg01799862	0.661787	-1.6708	3.31757	0.00134067	0.0296497	-1.1377	chr16	67109898	67109900	-	cg01799862	C16orf70	C16orf70;C16orf70;C16orf70;C16orf70;C16orf70;C16orf70	protein_coding;protein_coding;protein_coding;protein_coding;protein_coding;protein_coding	ENST00000219139.6;ENST00000563853.5;ENST00000566026.1;ENST00000569600.4;ENST00000569683.4;ENST00000569914.4	-90;-60;-249;-65;-219;-64	CGI:chr16:67109379-67110432	Island
cg04646113	0.661613	-1.93053	3.32584	0.00130604	0.0292103	-1.11449	chr15	75451775	75451777	-	cg04646113	SIN3A	SIN3A;SIN3A;SIN3A;SIN3A;SIN3A;SIN3A;SIN3A;SIN3A;SIN3A;SIN3A;SIN3A;SIN3A	protein_coding;protein_coding;protein_coding;protein_coding;protein_coding;protein_coding;protein_coding;protein_coding;protein_coding;protein_coding;protein_coding;protein_coding	ENST00000360439.7;ENST00000394947.6;ENST00000394949.7;ENST00000562776.4;ENST00000564778.4;ENST00000565264.1;ENST00000567289.4;ENST00000568190.1;ENST00000568309.4;ENST00000568431.4;ENST00000568919.1;ENST00000570115.4	4008;-71;-190;3251;4067;-29;-111;4040;4040;4038;-238;4065	CGI:chr15:75450740-75456108	Island
cg26632656	0.66145	-1.31872	3.32898	0.00129307	0.0290585	-1.10564	chr1	40315716	40315718	+	cg26632656	COL9A2	COL9A2;COL9A2;COL9A2;COL9A2;COL9A2;COL9A2;COL9A2;COL9A2;COL9A2	protein_coding;protein_coding;protein_coding;protein_coding;protein_coding;protein_coding;protein_coding;protein_coding;protein_coding	ENST00000372736.3;ENST00000372748.6;ENST00000417105.4;ENST00000461118.4;ENST00000482722.4;ENST00000488463.4;ENST00000490132.1;ENST00000495948.1;ENST00000496215.4	1551;1578;974;2100;1672;-278;319;1557;986	CGI:chr1:40315332-40315773	Island
cg23350198	0.661437	-2.17856	3.36567	0.00115062	0.0273086	-1.00206	chr22	18906201	18906203	+	cg23350198	DGCR6	DGCR6;DGCR6;DGCR6;DGCR6;DGCR6;DGCR6;DGCR6	protein_coding;protein_coding;protein_coding;protein_coding;protein_coding;protein_coding;protein_coding	ENST00000331444.9;ENST00000413981.4;ENST00000427407.4;ENST00000477156.1;ENST00000480608.4;ENST00000483718.4;ENST00000608842.1	-22;173;-150;-580;-154;-124;-152	CGI:chr22:18905738-18906778	Island
cg18656581	0.661379	-2.86198	3.20731	0.00189306	0.0358064	-1.44298	chr21	33230251	33230253	+	cg18656581	IFNAR2	IFNAR2;IFNAR2;IFNAR2;IFNAR2;IFNAR2;IFNAR2;IFNAR2;IFNAR2;IFNAR2	protein_coding;protein_coding;protein_coding;protein_coding;protein_coding;protein_coding;protein_coding;protein_coding;protein_coding	ENST00000342101.6;ENST00000342136.7;ENST00000382238.5;ENST00000382264.6;ENST00000404220.6;ENST00000413881.4;ENST00000420068.1;ENST00000443073.4;ENST00000447980.1	115;277;110;350;280;69;269;69;-158	CGI:chr21:33229936-33230960	Island
cg23896871	0.661124	1.72192	3.78779	0.0002838	0.012774	0.248891	chr9	127755480	127755482	+	cg23896871	SH2D3C	SH2D3C;SH2D3C;SH2D3C;SH2D3C;SH2D3C;SH2D3C;SH2D3C;SH2D3C;SH2D3C;SH2D3C;SH2D3C;SH2D3C	protein_coding;protein_coding;protein_coding;protein_coding;protein_coding;protein_coding;protein_coding;protein_coding;protein_coding;protein_coding;protein_coding;protein_coding	ENST00000314830.11;ENST00000373276.6;ENST00000373277.7;ENST00000414380.1;ENST00000420366.4;ENST00000429553.4;ENST00000440630.4;ENST00000464239.4;ENST00000468969.5;ENST00000471939.4;ENST00000488685.1;ENST00000629203.1	23261;15889;15958;-450;-176;6938;6936;6708;23230;18664;6807;-206	CGI:chr9:127754128-127755570	Island
cg19982658	0.660408	-2.20797	3.6614	0.00043621	0.0161171	-0.136784	chr14	23567490	23567492	-	cg19982658	AP1G2;RP11-66N24.3	AP1G2;AP1G2;AP1G2;AP1G2;AP1G2;AP1G2;AP1G2;AP1G2;AP1G2;AP1G2;AP1G2;AP1G2;AP1G2;AP1G2;AP1G2;AP1G2;AP1G2;AP1G2;AP1G2;RP11-66N24.3	protein_coding;protein_coding;protein_coding;protein_coding;protein_coding;protein_coding;protein_coding;protein_coding;protein_coding;protein_coding;protein_coding;protein_coding;protein_coding;protein_coding;protein_coding;protein_coding;protein_coding;protein_coding;protein_coding;antisense	ENST00000308724.8;ENST00000397120.6;ENST00000460049.5;ENST00000465445.5;ENST00000535852.5;ENST00000553629.4;ENST00000553685.1;ENST00000553756.1;ENST00000554069.1;ENST00000554312.1;ENST00000554816.1;ENST00000555896.4;ENST00000556277.4;ENST00000556743.4;ENST00000556843.1;ENST00000556943.4;ENST00000557189.4;ENST00000557482.4;ENST00000557619.4;ENST00000555968.1	580;313;308;-166;-25;298;298;293;9;-915;23;24;344;289;257;295;324;34;293;6393	CGI:chr14:23567190-23567867	Island
cg25513531	0.66029	-1.89785	3.90598	0.000188363	0.0102577	0.617714	chr10	67884648	67884650	+	cg25513531	SIRT1	SIRT1;SIRT1;SIRT1;SIRT1	protein_coding;protein_coding;protein_coding;protein_coding	ENST00000212015.9;ENST00000432464.4;ENST00000473922.1;ENST00000497639.4	-21;-533;-536;-533	CGI:chr10:67884411-67885420	Island
cg06391473	0.660283	-2.27063	3.18659	0.00201813	0.037093	-1.49944	chr2	237966658	237966660	-	cg06391473	UBE2F-SCLY;UBE2F	UBE2F;UBE2F;UBE2F;UBE2F;UBE2F;UBE2F;UBE2F;UBE2F;UBE2F;UBE2F;UBE2F;UBE2F;UBE2F;UBE2F;UBE2F;UBE2F;UBE2F;UBE2F-SCLY;UBE2F-SCLY	protein_coding;protein_coding;protein_coding;protein_coding;protein_coding;protein_coding;protein_coding;protein_coding;protein_coding;protein_coding;protein_coding;protein_coding;protein_coding;protein_coding;protein_coding;protein_coding;protein_coding;protein_coding;protein_coding	ENST00000272930.7;ENST00000409332.4;ENST00000409633.4;ENST00000409953.4;ENST00000414443.4;ENST00000416292.4;ENST00000417231.4;ENST00000433241.4;ENST00000433568.4;ENST00000439338.4;ENST00000439780.4;ENST00000440223.4;ENST00000441728.5;ENST00000445676.4;ENST00000448502.4;ENST00000454786.4;ENST00000455999.4;ENST00000449191.1;ENST00000449891.4	-297;-424;-356;-423;-297;-356;-368;-422;-356;-382;-402;-169;-287;-370;-356;-417;-360;-417;-356	CGI:chr2:237966489-237967685	Island
cg07214572	0.658959	-1.85659	3.21925	0.00182428	0.0351012	-1.41029	chr1	197912222	197912224	-	cg07214572	LHX9	LHX9;LHX9;LHX9;LHX9;LHX9	protein_coding;protein_coding;protein_coding;protein_coding;protein_coding	ENST00000367390.6;ENST00000367391.4;ENST00000475727.1;ENST00000606127.2;ENST00000615520.1	-283;-269;-266;320;92	CGI:chr1:197910886-197912507	Island
cg22185573	0.658947	-1.63708	3.37025	0.00113391	0.027102	-0.98907	chr17	7307460	7307462	+	cg22185573	EIF5A	EIF5A;EIF5A;EIF5A;EIF5A;EIF5A;EIF5A;EIF5A;EIF5A;EIF5A;EIF5A;EIF5A	protein_coding;protein_coding;protein_coding;protein_coding;protein_coding;protein_coding;protein_coding;protein_coding;protein_coding;protein_coding;protein_coding	ENST00000336452.10;ENST00000336458.11;ENST00000355068.4;ENST00000416016.2;ENST00000419711.5;ENST00000571955.4;ENST00000572815.4;ENST00000573542.4;ENST00000573714.4;ENST00000575001.1;ENST00000576930.4	461;87;134;-911;-514;-514;-122;-142;-533;-171;-80	CGI:chr17:7306905-7308421	Island
cg23575364	0.658766	-1.99162	3.80655	0.00026606	0.01237	0.306906	chr17	7651094	7651096	+	cg23575364	ATP1B2	ATP1B2;ATP1B2	protein_coding;protein_coding	ENST00000250111.7;ENST00000577026.4	-18;4467	CGI:chr17:7650821-7652020	Island
cg08533403	0.658402	-2.59606	4.26494	5.19e-05	0.00545473	1.78348	chr19	40348810	40348812	-	cg08533403	PLD3;C19orf47	C19orf47;C19orf47;C19orf47;C19orf47;PLD3;PLD3;PLD3;PLD3;PLD3;PLD3;PLD3;PLD3;PLD3;PLD3;PLD3;PLD3;PLD3	protein_coding;protein_coding;protein_coding;protein_coding;protein_coding;protein_coding;protein_coding;protein_coding;protein_coding;protein_coding;protein_coding;protein_coding;protein_coding;protein_coding;protein_coding;protein_coding;protein_coding	ENST00000392035.5;ENST00000580977.1;ENST00000582006.4;ENST00000582783.4;ENST00000356508.8;ENST00000392032.5;ENST00000409419.4;ENST00000409587.4;ENST00000409735.7;ENST00000594085.4;ENST00000594908.4;ENST00000596682.4;ENST00000598962.4;ENST00000599685.4;ENST00000600479.4;ENST00000600948.4;ENST00000602131.4	-424;-296;-291;-283;110;226;132;125;120;120;106;106;138;354;303;110;120	CGI:chr19:40348273-40348826	Island
cg27500798	0.658228	0.193523	4.04571	0.000114917	0.00798518	1.06356	chr10	49609049	49609051	-	cg27500798	CHAT;SLC18A3	CHAT;SLC18A3	protein_coding;protein_coding	ENST00000339797.4;ENST00000374115.4	-46;-1252	CGI:chr10:49609049-49609263	Island
cg22920609	0.65804	-3.02496	3.03004	0.0032443	0.0482428	-1.91695	chr9	35103219	35103221	-	cg22920609	STOML2	STOML2;STOML2;STOML2;STOML2	protein_coding;protein_coding;protein_coding;protein_coding	ENST00000356493.8;ENST00000452248.5;ENST00000487490.1;ENST00000619795.3	-62;-24;-855;-24	CGI:chr9:35102698-35103466	Island
cg21326301	0.657932	-1.08467	3.76662	0.000305173	0.0132947	0.183662	chr3	180679326	180679328	-	cg21326301	CCDC39;CCDC39-AS1	CCDC39;CCDC39;CCDC39;CCDC39-AS1	protein_coding;protein_coding;protein_coding;antisense	ENST00000442201.5;ENST00000471307.5;ENST00000476379.4;ENST00000495357.1	174;191607;58548;-758	CGI:chr3:180679316-180680089	Island
cg10847834	0.657708	0.622718	3.20342	0.00191594	0.0360444	-1.45359	chr1	63321611	63321613	-	cg10847834	FOXD3;FOXD3-AS1	FOXD3;FOXD3-AS1;FOXD3-AS1;FOXD3-AS1;FOXD3-AS1;FOXD3-AS1	protein_coding;antisense;antisense;antisense;antisense;antisense	ENST00000371116.3;ENST00000418244.4;ENST00000426393.4;ENST00000427268.1;ENST00000431294.4;ENST00000449386.4	-1430;825;-82;2830;1971;847	CGI:chr1:63316723-63324800	Island
cg17689712	0.657074	-1.42207	3.23053	0.00176146	0.0344542	-1.37933	chr15	99105841	99105843	+	cg17689712	RP11-654A16.3;SYNM	RP11-654A16.3;SYNM;SYNM;SYNM;SYNM	antisense;protein_coding;protein_coding;protein_coding;protein_coding	ENST00000559468.1;ENST00000328642.10;ENST00000336292.9;ENST00000560674.4;ENST00000594047.2	-17;761;806;7624;761	CGI:chr15:99104824-99106239	Island
cg00264380	0.657014	-3.50455	3.0484	0.00307111	0.0468294	-1.86885	chr18	50879016	50879018	-	cg00264380	ME2	ME2;ME2	protein_coding;protein_coding	ENST00000321341.8;ENST00000382927.3	-33;-104	CGI:chr18:50878765-50879613	Island
cg17643699	0.656994	-2.677	3.43272	0.000927662	0.024246	-0.810583	chr12	26938550	26938552	-	cg17643699	FGFR1OP2;ASUN	ASUN;ASUN;ASUN;ASUN;FGFR1OP2;FGFR1OP2;FGFR1OP2;FGFR1OP2;FGFR1OP2	protein_coding;protein_coding;protein_coding;protein_coding;protein_coding;protein_coding;protein_coding;protein_coding;protein_coding	ENST00000261191.10;ENST00000537336.1;ENST00000538727.4;ENST00000544548.4;ENST00000229395.6;ENST00000327214.5;ENST00000395941.4;ENST00000544111.4;ENST00000546072.4	-229;-224;-578;-246;167;50;66;69;53	CGI:chr12:26938225-26938924	Island
cg05001580	0.656978	-1.06219	4.01361	0.000128848	0.00845915	0.960213	chr19	49690599	49690601	+	cg05001580	CPT1C;CTB-33G10.6	CPT1C;CPT1C;CPT1C;CPT1C;CPT1C;CPT1C;CPT1C;CPT1C;CPT1C;CPT1C;CPT1C;CPT1C;CPT1C;CPT1C;CPT1C;CPT1C;CTB-33G10.6	protein_coding;protein_coding;protein_coding;protein_coding;protein_coding;protein_coding;protein_coding;protein_coding;protein_coding;protein_coding;protein_coding;protein_coding;protein_coding;protein_coding;protein_coding;protein_coding;antisense	ENST00000295404.8;ENST00000323446.8;ENST00000392518.7;ENST00000405931.5;ENST00000594038.4;ENST00000594587.4;ENST00000595568.4;ENST00000595969.4;ENST00000596922.4;ENST00000598259.4;ENST00000598293.4;ENST00000598396.4;ENST00000598714.4;ENST00000599023.4;ENST00000600944.4;ENST00000602019.4;ENST00000596472.1	-1039;-511;-517;-545;-299;-965;-993;-990;-549;-513;-537;-537;-540;-517;-549;-554;-26	CGI:chr19:49689763-49691541	Island
cg13749822	0.656825	0.174414	3.77911	0.000292388	0.0129899	0.222105	chr4	144645510	144645512	+	cg13749822	HHIP;HHIP-AS1	HHIP;HHIP;HHIP-AS1;HHIP-AS1;HHIP-AS1	protein_coding;protein_coding;antisense;antisense;antisense	ENST00000296575.6;ENST00000434550.2;ENST00000503066.1;ENST00000508269.1;ENST00000512359.1	-511;-662;402;477;15847	CGI:chr4:144645090-144646120	Island
cg10626391	0.656824	-3.6956	3.03973	0.00315182	0.0474876	-1.8916	chr17	979871	979873	-	cg10626391	NXN	NXN;NXN;NXN	protein_coding;protein_coding;protein_coding	ENST00000336868.6;ENST00000571080.1;ENST00000575171.1	-101;-409;-522	CGI:chr17:978493-980141	Island
cg12059257	0.656491	0.377955	3.15563	0.00221954	0.0390845	-1.58332	chr9	93346577	93346579	-	cg12059257	C9orf129	C9orf129	protein_coding	ENST00000375419.1	-163	CGI:chr9:93346184-93346710	Island
cg26172862	0.656341	-3.67596	3.09036	0.00270701	0.0436482	-1.75805	chr14	60091754	60091756	-	cg26172862	RP11-16B13.1;PCNXL4	PCNXL4;PCNXL4;PCNXL4;PCNXL4;PCNXL4;PCNXL4;RP11-16B13.1	protein_coding;protein_coding;protein_coding;protein_coding;protein_coding;protein_coding;antisense	ENST00000317623.7;ENST00000391611.5;ENST00000406854.4;ENST00000406949.4;ENST00000555569.1;ENST00000556907.1;ENST00000554123.1	-157;-165;-165;-173;-432;-223;29	CGI:chr14:60091622-60092458	Island
cg25793507	0.656173	-1.64089	3.43765	0.000912977	0.0240191	-0.796381	chr6	43370015	43370017	+	cg25793507	ZNF318	ZNF318;ZNF318	protein_coding;protein_coding	ENST00000361428.2;ENST00000605935.4	-572;-537	CGI:chr6:43368742-43370094	Island
cg25156688	0.655917	0.488721	3.35355	0.00119596	0.0278703	-1.03637	chr11	27722506	27722508	+	cg25156688	RP11-587D21.4;BDNF	BDNF;RP11-587D21.4	protein_coding;sense_overlapping	ENST00000314915.6;ENST00000530663.1	-448;155142	CGI:chr11:27721925-27723017	Island
cg17119516	0.65531	-3.5308	3.35237	0.00120048	0.0279277	-1.03972	chr5	1345253	1345255	+	cg17119516	CLPTM1L	CLPTM1L;CLPTM1L	protein_coding;protein_coding	ENST00000320895.8;ENST00000630539.1	-154;-366	CGI:chr5:1344430-1345354	Island
cg10248552	0.655163	-2.74488	3.13304	0.00237816	0.0406214	-1.64412	chr3	185153238	185153240	-	cg10248552	C3orf70	C3orf70	protein_coding	ENST00000335012.2	-224	CGI:chr3:185152397-185153694	Island
cg24808070	0.655145	-1.8058	3.17524	0.00208993	0.0378063	-1.53028	chr10	27744626	27744628	-	cg24808070	MKX;MKX-AS1	MKX;MKX;MKX;MKX;MKX-AS1	protein_coding;protein_coding;protein_coding;protein_coding;antisense	ENST00000375790.8;ENST00000419761.4;ENST00000460919.2;ENST00000561227.1;ENST00000419777.1	1434;1223;-1081;968;-160	CGI:chr10:27741253-27746282	Island
cg00913949	0.655044	1.22257	3.70678	0.000374206	0.0148433	0.000635798	chr1	217138168	217138170	-	cg00913949	ESRRG	ESRRG;ESRRG	protein_coding;protein_coding	ENST00000366940.5;ENST00000493603.4	-413;-414	CGI:chr1:217138125-217138431	Island
cg09220756	0.655028	-3.16931	3.12194	0.00245989	0.0414274	-1.67386	chr17	48908235	48908237	-	cg09220756	UBE2Z;SUMO2P17	SUMO2P17;UBE2Z;UBE2Z;UBE2Z	transcribed_processed_pseudogene;protein_coding;protein_coding;protein_coding	ENST00000508743.1;ENST00000360943.8;ENST00000506498.4;ENST00000508468.2	748;-134;-481;-238	CGI:chr17:48908226-48909175	Island
cg08505473	0.654635	-0.900111	3.23404	0.00174237	0.0342537	-1.3697	chr14	93789166	93789168	+	cg08505473	PRIMA1	PRIMA1;PRIMA1;PRIMA1;PRIMA1	protein_coding;protein_coding;protein_coding;protein_coding	ENST00000316227.3;ENST00000393140.4;ENST00000393143.4;ENST00000477603.4	-1407;-685;-1407;-746	CGI:chr14:93787606-93789387	Island
cg05021923	0.654198	-5.02892	4.20825	6.39e-05	0.00600796	1.59499	chr6	18387328	18387330	-	cg05021923	RNF144B	RNF144B;RNF144B	protein_coding;protein_coding	ENST00000259939.3;ENST00000486622.1	-22;-186	CGI:chr6:18387219-18387615	Island
cg25531679	0.65383	-1.80654	3.48398	0.000785399	0.0220649	-0.662309	chr10	124450309	124450311	-	cg25531679	NKX1-2	NKX1-2	protein_coding	ENST00000451024.4	-125	CGI:chr10:124447240-124450327	Island
cg03796466	0.653376	-3.82554	3.17587	0.00208587	0.0377671	-1.52857	chr3	156826501	156826503	-	cg03796466	LEKR1	LEKR1;LEKR1;LEKR1;LEKR1;LEKR1;LEKR1;LEKR1;LEKR1;LEKR1;LEKR1	protein_coding;protein_coding;protein_coding;protein_coding;protein_coding;protein_coding;protein_coding;protein_coding;protein_coding;protein_coding	ENST00000356539.7;ENST00000465728.4;ENST00000467376.4;ENST00000470811.4;ENST00000477399.4;ENST00000483177.4;ENST00000485017.1;ENST00000489350.4;ENST00000491763.1;ENST00000498839.4	194;1020;167;194;187;190;-181;172;142;201	CGI:chr3:156826102-156826616	Island
cg01044722	0.65269	-2.54259	3.01519	0.0033909	0.0494383	-1.95568	chr17	8630807	8630809	-	cg01044722	MYH10	MYH10;MYH10;MYH10;MYH10	protein_coding;protein_coding;protein_coding;protein_coding	ENST00000269243.7;ENST00000360416.6;ENST00000379980.7;ENST00000411957.1	-46;-46;-46;-90	CGI:chr17:8629686-8631615	Island
cg25793521	0.652682	-0.715452	3.12168	0.00246184	0.041451	-1.67456	chr4	140568808	140568810	-	cg25793521	UCP1	UCP1	protein_coding	ENST00000262999.3	-3	CGI:chr4:140568808-140569224	Island
cg23200970	0.652674	-3.30898	3.06655	0.00290833	0.045437	-1.82105	chr4	110198760	110198762	+	cg23200970	ELOVL6	ELOVL6;ELOVL6;ELOVL6;ELOVL6;ELOVL6;ELOVL6;ELOVL6	protein_coding;protein_coding;protein_coding;protein_coding;protein_coding;protein_coding;protein_coding	ENST00000302274.6;ENST00000394607.6;ENST00000503885.1;ENST00000506461.1;ENST00000506625.4;ENST00000513003.1;ENST00000514184.4	-84;-107;439;-210;249;-394;419	CGI:chr4:110198031-110198928	Island
cg01129751	0.652646	-3.62953	3.07448	0.00283981	0.044839	-1.80012	chr2	42568899	42568901	+	cg01129751	MTA3	MTA3;MTA3;MTA3;MTA3;MTA3;MTA3;MTA3;MTA3;MTA3;MTA3;MTA3	protein_coding;protein_coding;protein_coding;protein_coding;protein_coding;protein_coding;protein_coding;protein_coding;protein_coding;protein_coding;protein_coding	ENST00000405094.1;ENST00000405592.4;ENST00000406652.4;ENST00000406911.4;ENST00000407270.6;ENST00000409019.4;ENST00000430763.4;ENST00000433553.4;ENST00000454356.4;ENST00000461256.4;ENST00000484780.4	153;74330;854;224;382;161;158;-485;224;731;788	CGI:chr2:42568749-42569090	Island
cg06640584	0.652482	-1.63095	4.10821	9.18e-05	0.00714422	1.26631	chr2	226835841	226835843	+	cg06640584	RHBDD1	RHBDD1;RHBDD1;RHBDD1;RHBDD1;RHBDD1;RHBDD1;RHBDD1;RHBDD1	protein_coding;protein_coding;protein_coding;protein_coding;protein_coding;protein_coding;protein_coding;protein_coding	ENST00000341329.6;ENST00000392062.5;ENST00000423616.1;ENST00000424132.1;ENST00000437454.4;ENST00000443477.4;ENST00000448992.4;ENST00000539613.4	-95;-114;-209;260;-193;-203;-215;-241	CGI:chr2:226835597-226836399	Island
cg00866373	0.652392	-4.28414	3.69349	0.000391434	0.0151996	-0.0397225	chr4	25312777	25312779	+	cg00866373	ZCCHC4	ZCCHC4;ZCCHC4;ZCCHC4;ZCCHC4	protein_coding;protein_coding;protein_coding;protein_coding	ENST00000302874.7;ENST00000505451.4;ENST00000507760.4;ENST00000612982.1	-9;-8;-18;-41	CGI:chr4:25312595-25312936	Island
cg05250768	0.652187	-2.40908	3.11521	0.00251072	0.0419278	-1.69186	chr7	27169650	27169652	-	cg05250768	MIR196B;HOXA10-HOXA9;HOXA9;HOXA10-AS	HOXA10-AS;HOXA10-AS;HOXA10-AS;HOXA10-HOXA9;HOXA9;HOXA9;HOXA9;HOXA9;MIR196B	antisense;antisense;antisense;protein_coding;protein_coding;protein_coding;protein_coding;protein_coding;miRNA	ENST00000519694.1;ENST00000519935.1;ENST00000523790.1;ENST00000470747.4;ENST00000465941.1;ENST00000487384.4;ENST00000489695.1;ENST00000497089.1;ENST00000384852.1	1031;751;556;10363;5530;848;87;-206;-86	CGI:chr7:27169252-27169964	Island
cg05082963	0.652087	-3.50157	3.08428	0.00275714	0.0441047	-1.77417	chr7	66204978	66204980	+	cg05082963	TPST1	TPST1;TPST1;TPST1	protein_coding;protein_coding;protein_coding	ENST00000304842.5;ENST00000442120.1;ENST00000480281.4	-221;-339;-356	CGI:chr7:66204978-66205639	Island
cg17875094	0.651886	-2.28184	3.01331	0.00340999	0.049565	-1.96059	chr15	91022533	91022535	-	cg17875094	VPS33B;AC068831.16;AC068831.10	AC068831.10;AC068831.10;AC068831.10;AC068831.10;AC068831.16;VPS33B;VPS33B;VPS33B;VPS33B;VPS33B	antisense;antisense;antisense;antisense;lincRNA;protein_coding;protein_coding;protein_coding;protein_coding;protein_coding	ENST00000417221.7;ENST00000501381.3;ENST00000556904.4;ENST00000557804.1;ENST00000620171.1;ENST00000333371.6;ENST00000535906.1;ENST00000556096.5;ENST00000557358.1;ENST00000574755.4	-89;-89;-86;-88;-233;70;63;70;63;-20	CGI:chr15:91022224-91022690	Island
cg23502772	0.65109	0.0945905	3.67081	0.000422595	0.0158362	-0.108376	chr5	43191872	43191874	+	cg23502772	ZNF131;NIM1K	NIM1K;NIM1K;NIM1K;NIM1K;NIM1K;ZNF131	protein_coding;protein_coding;protein_coding;protein_coding;protein_coding;protein_coding	ENST00000326035.5;ENST00000440285.2;ENST00000509362.4;ENST00000512796.1;ENST00000513797.1;ENST00000511736.4	-353;-398;-199;-980;-359;69833	CGI:chr5:43191872-43193053	Island
cg23047792	0.651071	-4.07019	3.37282	0.00112466	0.0269758	-0.981792	chr19	48619230	48619232	+	cg23047792	SPHK2;RPL18	RPL18;RPL18;RPL18;RPL18;RPL18;RPL18;RPL18;RPL18;RPL18;RPL18;RPL18;RPL18;RPL18;RPL18;RPL18;SPHK2;SPHK2;SPHK2;SPHK2;SPHK2;SPHK2	protein_coding;protein_coding;protein_coding;protein_coding;protein_coding;protein_coding;protein_coding;protein_coding;protein_coding;protein_coding;protein_coding;protein_coding;protein_coding;protein_coding;protein_coding;protein_coding;protein_coding;protein_coding;protein_coding;protein_coding;protein_coding	ENST00000084795.8;ENST00000546623.4;ENST00000547892.1;ENST00000547897.4;ENST00000549273.4;ENST00000549370.4;ENST00000549920.4;ENST00000550645.4;ENST00000550671.1;ENST00000550973.4;ENST00000551749.4;ENST00000552347.4;ENST00000552588.4;ENST00000552705.4;ENST00000552851.1;ENST00000245222.7;ENST00000340932.6;ENST00000426514.2;ENST00000598088.4;ENST00000600537.4;ENST00000601712.4	-1346;-1433;-55;-62;-53;-54;306;-67;-46;-103;-47;-67;-49;-47;-66;-61;-61;-1285;-304;-222;-220	CGI:chr19:48619020-48619666	Island
cg00088264	0.650448	-1.686	3.26681	0.00157292	0.0324219	-1.27921	chr8	102124531	102124533	-	cg00088264	MIR5680;NCALD	MIR5680;NCALD;NCALD;NCALD;NCALD;NCALD;NCALD;NCALD;NCALD;NCALD;NCALD;NCALD;NCALD;NCALD	miRNA;protein_coding;protein_coding;protein_coding;protein_coding;protein_coding;protein_coding;protein_coding;protein_coding;protein_coding;protein_coding;protein_coding;protein_coding;protein_coding	ENST00000577577.1;ENST00000311028.4;ENST00000395923.4;ENST00000517531.4;ENST00000517639.4;ENST00000517822.4;ENST00000518166.4;ENST00000518952.4;ENST00000521599.4;ENST00000521964.4;ENST00000522078.4;ENST00000522206.4;ENST00000523923.4;ENST00000524209.4	-901;-197;376;-581;-270;-268;-197;-270;-211;-200;326;283;-267;-270	CGI:chr8:102123686-102124547	Island
cg12995370	0.650286	-3.40569	3.33965	0.00125005	0.0285387	-1.07563	chr4	52038530	52038532	-	cg12995370	SGCB	SGCB;SGCB	protein_coding;protein_coding	ENST00000381431.8;ENST00000506357.4	-48;-285	CGI:chr4:52037885-52038746	Island
cg16947339	0.650219	-3.56858	3.01419	0.00340104	0.0495062	-1.95829	chr16	30534876	30534878	+	cg16947339	AC002310.12;AC002310.13;ZNF747	AC002310.12;AC002310.12;AC002310.13;ZNF747;ZNF747;ZNF747;ZNF747	antisense;antisense;protein_coding;protein_coding;protein_coding;protein_coding;protein_coding	ENST00000457283.3;ENST00000569752.1;ENST00000568114.1;ENST00000252799.3;ENST00000395094.3;ENST00000568028.1;ENST00000569360.1	124;-235;23403;471;42;128;-24	CGI:chr16:30534203-30535192	Island
cg11015117	0.650135	-1.57095	3.07056	0.00287345	0.0451207	-1.81046	chr22	30668044	30668046	-	cg11015117	DUSP18;SLC35E4	DUSP18;DUSP18;DUSP18;DUSP18;DUSP18;DUSP18;DUSP18;DUSP18;SLC35E4	protein_coding;protein_coding;protein_coding;protein_coding;protein_coding;protein_coding;protein_coding;protein_coding;protein_coding	ENST00000334679.3;ENST00000342474.4;ENST00000377087.3;ENST00000403268.1;ENST00000404885.4;ENST00000407308.1;ENST00000442752.1;ENST00000461301.1;ENST00000451479.1	-154;-159;-235;-189;-201;-184;-691;-157;31521	CGI:chr22:30667475-30668397	Island
cg19988028	0.650047	-1.15634	3.77956	0.000291936	0.0129771	0.223495	chr15	28099440	28099442	-	cg19988028	OCA2	OCA2;OCA2;OCA2;OCA2	protein_coding;protein_coding;protein_coding;protein_coding	ENST00000353809.8;ENST00000354638.6;ENST00000431101.1;ENST00000445578.4	-128;-82;-147;-144	CGI:chr15:28099042-28099594	Island
cg11520509	0.649934	-0.200218	3.32839	0.00129551	0.0290886	-1.10732	chr17	62627336	62627338	+	cg11520509	CTD-3035K23.7;MRC2	CTD-3035K23.7;MRC2;MRC2	antisense;protein_coding;protein_coding	ENST00000611274.1;ENST00000303375.8;ENST00000584265.1	254;-65;-349	CGI:chr17:62627181-62628582	Island
cg17983724	0.649508	-4.00321	3.43009	0.000935582	0.0243643	-0.818148	chr7	72828224	72828226	+	cg17983724	SBDSP1;TYW1B	SBDSP1;SBDSP1;SBDSP1;SBDSP1;SBDSP1;TYW1B;TYW1B;TYW1B	transcribed_unprocessed_pseudogene;transcribed_unprocessed_pseudogene;transcribed_unprocessed_pseudogene;transcribed_unprocessed_pseudogene;transcribed_unprocessed_pseudogene;protein_coding;protein_coding;protein_coding	ENST00000415772.4;ENST00000423945.4;ENST00000437201.4;ENST00000453858.1;ENST00000456312.4;ENST00000610600.1;ENST00000612372.3;ENST00000620995.3	-1266;-1201;-1283;-1432;-1277;-38;-50;-26	CGI:chr7:72827933-72828409	Island
cg16693127	0.649296	-2.44341	3.19474	0.00196806	0.0365643	-1.47728	chr10	60733370	60733372	-	cg16693127	ANK3;RP11-131N11.4	ANK3;ANK3;RP11-131N11.4	protein_coding;protein_coding;lincRNA	ENST00000373827.5;ENST00000510382.1;ENST00000517854.1	120;-46;-972	CGI:chr10:60733027-60733618	Island
cg20370505	0.648759	-1.74847	3.24274	0.00169576	0.0337788	-1.34573	chr13	110706174	110706176	-	cg20370505	CARS2	CARS2;CARS2;CARS2;CARS2;CARS2;CARS2;CARS2;CARS2;CARS2;CARS2;CARS2;CARS2;CARS2	protein_coding;protein_coding;protein_coding;protein_coding;protein_coding;protein_coding;protein_coding;protein_coding;protein_coding;protein_coding;protein_coding;protein_coding;protein_coding	ENST00000257347.7;ENST00000465145.4;ENST00000485188.1;ENST00000535398.4;ENST00000537394.4;ENST00000537412.4;ENST00000539269.4;ENST00000540629.4;ENST00000540785.1;ENST00000541443.4;ENST00000542126.4;ENST00000542709.4;ENST00000544488.4	-17;295;7361;7429;-41;7427;-121;6312;-558;331;7348;-377;7348	CGI:chr13:110705733-110706547	Island
cg22898783	0.648663	-2.09453	3.81596	0.000257562	0.0121505	0.336088	chr2	25981829	25981831	+	cg22898783	KIF3C	KIF3C;KIF3C;KIF3C;KIF3C;KIF3C;KIF3C	protein_coding;protein_coding;protein_coding;protein_coding;protein_coding;protein_coding	ENST00000264712.6;ENST00000405914.1;ENST00000417737.4;ENST00000455394.4;ENST00000475453.1;ENST00000614152.3	668;920;668;668;-1207;241	CGI:chr2:25981685-25982780	Island
cg21348997	0.64853	-1.72732	3.08371	0.00276188	0.0441349	-1.77568	chr15	80404466	80404468	-	cg21348997	ARNT2;RP11-210M15.2	ARNT2;ARNT2;ARNT2;ARNT2;RP11-210M15.2	protein_coding;protein_coding;protein_coding;protein_coding;lincRNA	ENST00000303329.7;ENST00000529181.1;ENST00000610490.3;ENST00000622346.3;ENST00000559008.2	115;116;-24;65;-891	CGI:chr15:80403734-80405051	Island
cg04450361	0.648485	-4.5532	3.45693	0.000857695	0.0231929	-0.740767	chr16	30572510	30572512	-	cg04450361	AC002310.7;ZNF688	AC002310.7;AC002310.7;ZNF688;ZNF688;ZNF688;ZNF688;ZNF688;ZNF688;ZNF688	antisense;antisense;protein_coding;protein_coding;protein_coding;protein_coding;protein_coding;protein_coding;protein_coding	ENST00000486926.1;ENST00000492040.1;ENST00000223459.9;ENST00000562455.1;ENST00000563276.4;ENST00000563665.3;ENST00000563707.1;ENST00000566632.4;ENST00000567855.1	260;255;224;-983;224;-838;-875;-1190;-858	CGI:chr16:30571415-30572512	Island
cg09026379	0.647712	-2.58548	3.23927	0.00171421	0.0339699	-1.3553	chr11	64299775	64299777	-	cg09026379	RP11-783K16.10;TEX40;KCNK4	KCNK4;KCNK4;KCNK4;KCNK4;KCNK4;KCNK4;RP11-783K16.10;RP11-783K16.10;TEX40	protein_coding;protein_coding;protein_coding;protein_coding;protein_coding;protein_coding;processed_transcript;processed_transcript;protein_coding	ENST00000394525.5;ENST00000422670.5;ENST00000536690.1;ENST00000538767.1;ENST00000539216.1;ENST00000541349.4;ENST00000328404.7;ENST00000539086.4;ENST00000539943.1	7765;8366;2913;8450;7116;8043;-616;8053;-671	CGI:chr11:64299285-64301269	Island
cg13670911	0.647521	-3.9233	3.26009	0.00160635	0.0328139	-1.29782	chr3	154121325	154121327	+	cg13670911	ARHGEF26-AS1;ARHGEF26	ARHGEF26;ARHGEF26;ARHGEF26;ARHGEF26;ARHGEF26-AS1;ARHGEF26-AS1;ARHGEF26-AS1;ARHGEF26-AS1	protein_coding;protein_coding;protein_coding;protein_coding;processed_transcript;processed_transcript;processed_transcript;processed_transcript	ENST00000356448.7;ENST00000465093.4;ENST00000465817.1;ENST00000496710.4;ENST00000467912.4;ENST00000479270.4;ENST00000480639.4;ENST00000491862.4	322;-35;-115;-91;7;7;-62;-115	CGI:chr3:154120998-154122591	Island
cg27216998	0.647455	-3.13887	3.11754	0.00249303	0.0417668	-1.68564	chr6	37698093	37698095	-	cg27216998	MDGA1	MDGA1;MDGA1;MDGA1	protein_coding;protein_coding;protein_coding	ENST00000434837.6;ENST00000505425.4;ENST00000515437.4	-103;-1282;1213	CGI:chr6:37695985-37699326	Island
cg23224120	0.646604	-3.56682	3.28798	0.00147179	0.0312613	-1.22038	chr12	93572283	93572285	+	cg23224120	SOCS2-AS1;SOCS2	SOCS2;SOCS2;SOCS2;SOCS2;SOCS2;SOCS2;SOCS2;SOCS2;SOCS2;SOCS2;SOCS2-AS1;SOCS2-AS1;SOCS2-AS1	protein_coding;protein_coding;protein_coding;protein_coding;protein_coding;protein_coding;protein_coding;protein_coding;protein_coding;protein_coding;processed_transcript;processed_transcript;processed_transcript	ENST00000340600.5;ENST00000536696.5;ENST00000547229.1;ENST00000548091.4;ENST00000548537.1;ENST00000549122.4;ENST00000549206.4;ENST00000549887.1;ENST00000551556.1;ENST00000622746.3;ENST00000499137.5;ENST00000500986.4;ENST00000551626.1	2469;1303;148;959;579;922;1884;383;377;602;-515;-515;-885	CGI:chr12:93570187-93573619	Island
cg15155672	0.646443	-3.93841	3.2241	0.00179703	0.0348342	-1.397	chr3	14178826	14178828	+	cg15155672	XPC;LSM3	LSM3;XPC;XPC;XPC	protein_coding;protein_coding;protein_coding;protein_coding	ENST00000306024.3;ENST00000285021.10;ENST00000476581.5;ENST00000511155.1	468;-43;-225;-205	CGI:chr3:14178215-14178908	Island
cg07210205	0.646424	-3.40158	3.62273	0.000496621	0.0172227	-0.252915	chr16	19555236	19555238	-	cg07210205	C16orf62	C16orf62;C16orf62;C16orf62;C16orf62;C16orf62;C16orf62;C16orf62;C16orf62;C16orf62;C16orf62	protein_coding;protein_coding;protein_coding;protein_coding;protein_coding;protein_coding;protein_coding;protein_coding;protein_coding;protein_coding	ENST00000251143.8;ENST00000417362.5;ENST00000438132.6;ENST00000513947.7;ENST00000537186.5;ENST00000539322.4;ENST00000542263.4;ENST00000543460.1;ENST00000544670.4;ENST00000567245.4	-179;-484;-179;-490;-484;-179;-180;-484;-4;-490	CGI:chr16:19555164-19556066	Island
cg26897327	0.646084	-1.64499	4.28606	4.8e-05	0.00525043	1.85412	chr12	65824983	65824985	-	cg26897327	HMGA2;RPSAP52	HMGA2;HMGA2;HMGA2;HMGA2;HMGA2;HMGA2;HMGA2;HMGA2;HMGA2;HMGA2;RPSAP52	protein_coding;protein_coding;protein_coding;protein_coding;protein_coding;protein_coding;protein_coding;protein_coding;protein_coding;protein_coding;transcribed_processed_pseudogene	ENST00000354636.6;ENST00000393577.6;ENST00000393578.6;ENST00000403681.5;ENST00000425208.5;ENST00000536545.4;ENST00000537275.4;ENST00000537429.4;ENST00000541363.4;ENST00000545998.1;ENST00000489520.2	523;-140;523;852;523;523;523;523;85;172;1991	CGI:chr12:65823737-65826401	Island
cg12735632	0.645633	-3.49767	3.68323	0.000405252	0.0154787	-0.0708223	chr6	27251396	27251398	+	cg12735632	PRSS16	PRSS16;PRSS16;PRSS16;PRSS16;PRSS16;PRSS16;PRSS16;PRSS16;PRSS16;PRSS16;PRSS16;PRSS16;PRSS16;PRSS16;PRSS16;PRSS16;PRSS16;PRSS16;PRSS16	protein_coding;protein_coding;protein_coding;protein_coding;protein_coding;protein_coding;protein_coding;protein_coding;protein_coding;protein_coding;protein_coding;protein_coding;protein_coding;protein_coding;protein_coding;protein_coding;protein_coding;protein_coding;protein_coding	ENST00000230582.6;ENST00000377456.5;ENST00000421826.5;ENST00000454665.5;ENST00000459736.4;ENST00000462664.3;ENST00000466364.2;ENST00000468138.4;ENST00000468930.4;ENST00000470870.4;ENST00000471463.4;ENST00000475106.2;ENST00000478690.4;ENST00000481125.4;ENST00000484493.4;ENST00000485993.3;ENST00000488649.4;ENST00000492575.4;ENST00000495683.4	3673;-192;3695;3695;74;183;3665;-224;3665;3665;-266;2460;74;194;97;2460;202;183;325	CGI:chr6:27251013-27252034	Island
cg17254125	0.645299	-2.01403	3.18008	0.002059	0.0375108	-1.51713	chr1	116909902	116909904	+	cg17254125	RP4-753F5.1;PTGFRN	PTGFRN;RP4-753F5.1	protein_coding;lincRNA	ENST00000393203.2;ENST00000610171.1	-155;-371	CGI:chr1:116909581-116910830	Island
cg03325733	0.645271	-1.30494	3.35817	0.00117848	0.0276576	-1.02331	chr6	146543622	146543624	-	cg03325733	RAB32	RAB32	protein_coding	ENST00000367495.3	-71	CGI:chr6:146543383-146544290	Island
cg22551276	0.645013	-3.60055	3.53894	0.000655872	0.019969	-0.501532	chr16	85899063	85899065	+	cg22551276	IRF8	IRF8;IRF8;IRF8	protein_coding;protein_coding;protein_coding	ENST00000268638.8;ENST00000565552.1;ENST00000570088.1	260;-100;-125	CGI:chr16:85898515-85899336	Island
cg12034187	0.644673	-3.92361	3.53311	0.00066858	0.0201931	-0.518664	chr7	44123559	44123561	-	cg12034187	POLD2	POLD2;POLD2;POLD2;POLD2;POLD2;POLD2;POLD2;POLD2;POLD2;POLD2;POLD2;POLD2	protein_coding;protein_coding;protein_coding;protein_coding;protein_coding;protein_coding;protein_coding;protein_coding;protein_coding;protein_coding;protein_coding;protein_coding	ENST00000223361.6;ENST00000406581.5;ENST00000418438.1;ENST00000433715.4;ENST00000436844.4;ENST00000452185.4;ENST00000456038.4;ENST00000463464.4;ENST00000470867.4;ENST00000481763.1;ENST00000496539.1;ENST00000610533.3	-1363;-51;109;799;-22;-29;-530;-1450;-27;-63;-26;0	CGI:chr7:44123251-44124121	Island
cg07231649	0.643712	-2.64192	3.41368	0.000986437	0.0251099	-0.865238	chr1	150067306	150067308	-	cg07231649	VPS45	VPS45;VPS45;VPS45;VPS45;VPS45;VPS45;VPS45;VPS45;VPS45	protein_coding;protein_coding;protein_coding;protein_coding;protein_coding;protein_coding;protein_coding;protein_coding;protein_coding	ENST00000369128.8;ENST00000369130.6;ENST00000419023.2;ENST00000460366.4;ENST00000462852.4;ENST00000478999.1;ENST00000497638.2;ENST00000535106.4;ENST00000611412.3	-76;-6;-522;-460;-42;-63;-503;13;-362	CGI:chr1:150067267-150067758	Island
cg21959181	0.643711	-1.69834	3.83722	0.000239308	0.0117042	0.402202	chr7	151058155	151058157	-	cg21959181	CDK5;SLC4A2	CDK5;CDK5;CDK5;CDK5;SLC4A2;SLC4A2;SLC4A2;SLC4A2;SLC4A2	protein_coding;protein_coding;protein_coding;protein_coding;protein_coding;protein_coding;protein_coding;protein_coding;protein_coding	ENST00000297518.4;ENST00000469108.1;ENST00000485972.4;ENST00000487703.4;ENST00000413384.5;ENST00000466368.1;ENST00000483786.4;ENST00000485713.4;ENST00000494125.1	-307;-261;375;-411;-1415;-45;945;-57;-1436	CGI:chr7:151057835-151058339	Island
cg00286984	0.643512	-2.47744	3.50913	0.000723369	0.0210788	-0.588947	chr11	63491306	63491308	+	cg00286984	HRASLS5	HRASLS5;HRASLS5;HRASLS5;HRASLS5;HRASLS5;HRASLS5	protein_coding;protein_coding;protein_coding;protein_coding;protein_coding;protein_coding	ENST00000301790.4;ENST00000394615.2;ENST00000536887.4;ENST00000538712.1;ENST00000539221.4;ENST00000540857.4	-112;-341;-367;-774;-138;-139	CGI:chr11:63490906-63491332	Island
cg16440629	0.643506	-0.359887	3.86069	0.000220597	0.0111883	0.475463	chr17	46818780	46818782	-	cg16440629	WNT3	WNT3;WNT3	protein_coding;protein_coding	ENST00000225512.5;ENST00000573788.4	-20;14253	CGI:chr17:46818434-46819659	Island
cg11832722	0.642935	0.0779942	4.17238	7.28e-05	0.00640973	1.47656	chr18	31043093	31043095	-	cg11832722	DSC3	DSC3;DSC3	protein_coding;protein_coding	ENST00000360428.7;ENST00000434452.4	-352;-278	CGI:chr18:31041523-31043151	Island
cg01446614	0.642805	-3.1077	3.26625	0.00157568	0.0324531	-1.28076	chr12	113966511	113966513	+	cg01446614	RBM19	RBM19;RBM19;RBM19;RBM19	protein_coding;protein_coding;protein_coding;protein_coding	ENST00000261741.8;ENST00000392561.6;ENST00000545145.5;ENST00000546876.1	-140;-201;-205;-302	CGI:chr12:113966197-113966572	Island
cg18848959	0.642548	1.26413	3.57591	0.000580407	0.0186987	-0.392341	chr20	62063757	62063759	-	cg18848959	MIR3195;TAF4	MIR3195;TAF4;TAF4	miRNA;protein_coding;protein_coding	ENST00000585001.1;ENST00000252996.7;ENST00000608887.1	-1045;2053;609	CGI:chr20:62063556-62063926	Island
cg04152056	0.642355	-2.00533	3.17496	0.0020917	0.0378141	-1.53103	chr1	108661288	108661290	-	cg04152056	HENMT1	HENMT1;HENMT1;HENMT1;HENMT1;HENMT1	protein_coding;protein_coding;protein_coding;protein_coding;protein_coding	ENST00000370031.4;ENST00000370032.8;ENST00000402983.4;ENST00000420055.1;ENST00000493676.1	-233;238;-166;-108;-224	CGI:chr1:108660971-108661756	Island
cg12145552	0.642156	-2.83608	3.13567	0.00235914	0.0404342	-1.63705	chr21	41954108	41954110	-	cg12145552	C2CD2	C2CD2;C2CD2	protein_coding;protein_coding	ENST00000380486.3;ENST00000478372.1	-218;-589	CGI:chr21:41953026-41954280	Island
cg19093397	0.641978	-2.02144	3.20216	0.00192343	0.0361191	-1.45703	chr1	42335600	42335602	-	cg19093397	FOXJ3;RP11-223A3.1	FOXJ3;FOXJ3;FOXJ3;FOXJ3;FOXJ3;RP11-223A3.1	protein_coding;protein_coding;protein_coding;protein_coding;protein_coding;sense_overlapping	ENST00000361346.4;ENST00000361776.4;ENST00000372572.4;ENST00000372573.4;ENST00000445886.4;ENST00000436207.2	-368;-385;-635;277;-379;2776	CGI:chr1:42334594-42335699	Island
cg27594756	0.641808	0.611985	3.20416	0.00191158	0.0359985	-1.45157	chr1	91404831	91404833	-	cg27594756	HFM1	HFM1;HFM1;HFM1;HFM1;HFM1;HFM1	protein_coding;protein_coding;protein_coding;protein_coding;protein_coding;protein_coding	ENST00000370425.6;ENST00000427444.1;ENST00000448819.4;ENST00000455133.1;ENST00000481900.4;ENST00000488023.1	38;9;25;-96;-22;-23	CGI:chr1:91404319-91404833	Island
cg24671348	0.641658	-2.36556	3.44835	0.000881881	0.0235569	-0.765531	chr4	105146217	105146219	-	cg24671348	TET2	TET2;TET2;TET2;TET2;TET2;TET2;TET2;TET2;TET2;TET2	protein_coding;protein_coding;protein_coding;protein_coding;protein_coding;protein_coding;protein_coding;protein_coding;protein_coding;protein_coding	ENST00000265149.8;ENST00000305737.5;ENST00000380013.7;ENST00000394764.2;ENST00000413648.2;ENST00000504042.4;ENST00000505801.1;ENST00000513237.4;ENST00000514870.1;ENST00000540549.4	-569;342;-569;-706;-669;-661;-716;-76;-1240;-76	CGI:chr4:105146039-105146811	Island
cg00068622	0.641569	-2.21753	3.07364	0.00284702	0.0449028	-1.80235	chr5	80487834	80487836	-	cg00068622	FAM151B;CTD-2015H6.3	CTD-2015H6.3;CTD-2015H6.3;FAM151B;FAM151B;FAM151B;FAM151B	antisense;antisense;protein_coding;protein_coding;protein_coding;protein_coding	ENST00000504300.1;ENST00000508000.4;ENST00000282226.4;ENST00000502608.4;ENST00000507084.1;ENST00000511718.4	229;119;-135;-135;-290;-152	CGI:chr5:80487816-80488326	Island
cg07960450	0.641563	-1.55877	3.85148	0.000227767	0.0114004	0.446677	chr7	45574700	45574702	+	cg07960450	ADCY1	ADCY1;ADCY1;ADCY1	protein_coding;protein_coding;protein_coding	ENST00000297323.10;ENST00000432715.4;ENST00000621543.1	178;560;-185	CGI:chr7:45573787-45575262	Island
cg04894169	0.641065	1.87067	3.25479	0.0016332	0.0330995	-1.31248	chr3	14178906	14178908	-	cg04894169	XPC;LSM3	LSM3;XPC;XPC;XPC	protein_coding;protein_coding;protein_coding;protein_coding	ENST00000306024.3;ENST00000285021.10;ENST00000476581.5;ENST00000511155.1	548;-123;-305;-285	CGI:chr3:14178215-14178908	Island
cg04486617	0.640896	-0.971992	3.52803	0.000679844	0.0203897	-0.533577	chr9	93953536	93953538	-	cg04486617	BARX1	BARX1;BARX1	protein_coding;protein_coding	ENST00000253968.9;ENST00000401724.1	1836;-105	CGI:chr9:93951044-93955904	Island
cg10583414	0.640768	-3.42219	3.12227	0.0024574	0.0414062	-1.67297	chr12	47813279	47813281	+	cg10583414	HDAC7	HDAC7;HDAC7;HDAC7;HDAC7;HDAC7;HDAC7;HDAC7;HDAC7;HDAC7;HDAC7;HDAC7;HDAC7;HDAC7;HDAC7;HDAC7;HDAC7	protein_coding;protein_coding;protein_coding;protein_coding;protein_coding;protein_coding;protein_coding;protein_coding;protein_coding;protein_coding;protein_coding;protein_coding;protein_coding;protein_coding;protein_coding;protein_coding	ENST00000080059.10;ENST00000354334.6;ENST00000417107.4;ENST00000417902.4;ENST00000421231.4;ENST00000422254.4;ENST00000425451.2;ENST00000427332.5;ENST00000430670.4;ENST00000433685.4;ENST00000434070.4;ENST00000440293.4;ENST00000445237.2;ENST00000447463.4;ENST00000450805.4;ENST00000552960.4	6506;6587;6701;6682;-228;-228;6604;7333;6596;7294;19853;6607;205;7322;5983;6607	CGI:chr12:47812938-47813343	Island
cg19595912	0.6406	-3.23005	3.15393	0.00223114	0.0391827	-1.58792	chr1	236282388	236282390	+	cg19595912	ERO1LB	ERO1LB;ERO1LB	protein_coding;protein_coding	ENST00000354619.8;ENST00000366589.1	-403;-787	CGI:chr1:236281303-236282400	Island
cg24568647	0.640489	-4.20397	3.42855	0.000940259	0.0244337	-0.822585	chr10	43407888	43407890	+	cg24568647	HNRNPF	HNRNPF;HNRNPF;HNRNPF	protein_coding;protein_coding;protein_coding	ENST00000337970.6;ENST00000356053.6;ENST00000357065.7	1278;994;-69	CGI:chr10:43407132-43409344	Island
cg03922588	0.639952	-1.74664	3.3779	0.00110653	0.0267535	-0.96736	chr11	62706398	62706400	+	cg03922588	GNG3;HNRNPUL2-BSCL2;BSCL2	BSCL2;BSCL2;BSCL2;BSCL2;BSCL2;BSCL2;BSCL2;BSCL2;BSCL2;BSCL2;BSCL2;BSCL2;BSCL2;BSCL2;BSCL2;BSCL2;BSCL2;GNG3;HNRNPUL2-BSCL2	protein_coding;protein_coding;protein_coding;protein_coding;protein_coding;protein_coding;protein_coding;protein_coding;protein_coding;protein_coding;protein_coding;protein_coding;protein_coding;protein_coding;protein_coding;protein_coding;protein_coding;protein_coding;protein_coding	ENST00000278893.10;ENST00000301781.9;ENST00000360796.8;ENST00000403550.4;ENST00000405837.4;ENST00000407022.6;ENST00000413908.1;ENST00000421906.4;ENST00000448568.5;ENST00000464544.1;ENST00000524862.4;ENST00000525000.4;ENST00000530900.1;ENST00000531524.4;ENST00000532818.4;ENST00000533982.1;ENST00000537604.4;ENST00000294117.5;ENST00000403734.2	-83;1120;1000;-164;3116;-54;1065;-54;-180;3447;2922;746;-142;3130;3333;951;-178;-1260;20986	CGI:chr11:62705981-62706684	Island
cg13773631	0.639327	-0.0870293	3.20395	0.00191282	0.0360053	-1.45215	chr9	93953560	93953562	-	cg13773631	BARX1	BARX1;BARX1	protein_coding;protein_coding	ENST00000253968.9;ENST00000401724.1	1812;-129	CGI:chr9:93951044-93955904	Island
cg17307442	0.639214	-1.16239	3.26157	0.00159894	0.0327349	-1.29373	chr10	117542541	117542543	-	cg17307442	EMX2OS;EMX2	EMX2;EMX2;EMX2;EMX2OS;EMX2OS;EMX2OS	protein_coding;protein_coding;protein_coding;antisense;antisense;antisense	ENST00000442245.5;ENST00000553456.4;ENST00000616794.1;ENST00000440007.4;ENST00000450314.5;ENST00000551288.4	96;97;-1027;-46;-222;2527	CGI:chr10:117541810-117545857	Island
cg07884641	0.639105	-4.64749	3.83621	0.000240147	0.0117301	0.399054	chr19	1275773	1275775	-	cg07884641	C19orf24	C19orf24;C19orf24;C19orf24;C19orf24;C19orf24	protein_coding;protein_coding;protein_coding;protein_coding;protein_coding	ENST00000409293.5;ENST00000469144.4;ENST00000485191.4;ENST00000585716.3;ENST00000590269.2	335;-248;-320;-1103;-327	CGI:chr19:1274470-1276359	Island
cg08551725	0.638854	-0.243059	3.44709	0.000885503	0.0236179	-0.76918	chr7	29990159	29990161	-	cg08551725	SCRN1;AC007285.6	AC007285.6;AC007285.6;SCRN1;SCRN1;SCRN1;SCRN1;SCRN1;SCRN1;SCRN1	antisense;antisense;protein_coding;protein_coding;protein_coding;protein_coding;protein_coding;protein_coding;protein_coding	ENST00000419103.1;ENST00000422239.4;ENST00000242059.8;ENST00000409570.2;ENST00000421434.4;ENST00000425819.5;ENST00000426154.4;ENST00000434476.5;ENST00000494620.1	1559;1559;-361;-429;46;-447;-41;130;-87	CGI:chr7:29988902-29990206	Island
cg08633810	0.638848	-3.35843	3.64568	0.000459877	0.0165549	-0.184106	chr18	50266629	50266631	+	cg08633810	CFAP53	CFAP53	protein_coding	ENST00000398545.4	-107	CGI:chr18:50266372-50266666	Island
cg10342899	0.638831	-1.92431	3.27423	0.00153674	0.0320277	-1.25862	chr10	101062491	101062493	+	cg10342899	KAZALD1;RP11-108L7.15	KAZALD1;KAZALD1;KAZALD1;KAZALD1;RP11-108L7.15	protein_coding;protein_coding;protein_coding;protein_coding;lincRNA	ENST00000370200.5;ENST00000470106.1;ENST00000477267.1;ENST00000477979.4;ENST00000609242.1	650;418;-587;487;-1486	CGI:chr10:101060731-101063117	Island
cg24723331	0.638829	-0.284575	3.25424	0.001636	0.033128	-1.314	chr12	22334284	22334286	-	cg24723331	ST8SIA1	ST8SIA1;ST8SIA1;ST8SIA1;ST8SIA1;ST8SIA1;ST8SIA1;ST8SIA1	protein_coding;protein_coding;protein_coding;protein_coding;protein_coding;protein_coding;protein_coding	ENST00000261197.6;ENST00000381424.3;ENST00000396037.7;ENST00000404299.3;ENST00000536558.4;ENST00000540824.4;ENST00000541868.1	430;387;430;416;102757;1916;-121	CGI:chr12:22333901-22335043	Island
cg14631834	0.638385	-0.786688	3.66366	0.000432903	0.0160542	-0.129967	chr18	31043073	31043075	-	cg14631834	DSC3	DSC3;DSC3	protein_coding;protein_coding	ENST00000360428.7;ENST00000434452.4	-332;-258	CGI:chr18:31041523-31043151	Island
cg04579040	0.63835	-4.11337	3.63156	0.000482166	0.0169486	-0.226477	chr7	141551224	141551226	-	cg04579040	AGK;RP11-744I24.2	AGK;AGK;AGK;AGK;AGK;RP11-744I24.2;RP11-744I24.2	protein_coding;protein_coding;protein_coding;protein_coding;protein_coding;antisense;antisense	ENST00000355413.7;ENST00000473247.4;ENST00000473884.4;ENST00000495028.4;ENST00000629555.1;ENST00000566357.1;ENST00000567503.1	35;-171;-194;-186;-54;-31;80	CGI:chr7:141551213-141551672	Island
[truncated: 2,027 more rows]
