# Supplementary material for: DNA methylation changes that precede onset of dysplasia in advanced sessile serrated adenomas
Source: Clin Epigenetics. 2019 Jun 14;11:90. doi: 10.1186/s13148-019-0691-4 (PMC6570920; doi:10.1186/s13148-019-0691-4)
Supplement: Supplementary file 5 — Supplementary Table 4. Differentially expressed genes in BRAF-mutant microsatellite unstable CRCs, as compared with our list of hypermethylated gene promoter-associated probes. (XLSX 42 kb) [file 13148_2019_691_MOESM5_ESM.xlsx]

## Sheet: Supplementary Table 4
genesUniq	LogFC	AdjP
CA4	-7866.33	3.28e-07
ITM2C	-6182.13	1.31e-06
COX5A	-3058.38	2.21e-05
XPNPEP3	-2917.79	1.39e-06
GJC1	-2705.21	5.14e-06
CES2	-2703.16	2.19e-09
ANPEP	-2571.18	0.00333073
RN7SL1	-2307.87	0.00141452
KRT8	-2125.88	0.0149377
ZMAT3	-2014.75	2.67e-05
PDE4C	-1675.24	0.0033882
NDRG1	-1592.83	0.0071044
SLC26A2	-1452.18	6.58e-07
PDCD4	-1387.57	7.35e-06
EPN1	-1378.12	6.42e-07
CHGA	-1259.48	2.38e-05
PAPSS2	-1106.27	0.000137748
NCOA4	-1085.69	0.0017872
ARL16	-1063.86	0.000171446
ATP5J	-1026.94	0.000997015
SUCLG1	-987.444	4.05e-06
SATB2	-970.311	1.33e-06
ACAT1	-967.724	1.2e-05
SLC25A23	-963.979	2.23e-06
ID3	-901.432	8.3e-07
CDKN1A	-893.732	0.034669
NBL1	-890.737	0.00645665
SLC16A9	-816.614	2.97e-05
GIPC1	-790.569	5.33e-06
LASP1	-769.282	0.0482425
PDLIM1	-758.871	2.3e-05
LRRFIP1	-746.405	0.000462979
TSC22D1	-718.595	5.99e-07
SCNN1B	-703.143	2.81e-06
RAB32	-682.609	1.32e-10
NDUFS3	-674.615	0.000869567
TAX1BP3	-626.042	0.000176873
NR3C2	-611.085	2.19e-09
BRSK1	-597.402	0.000193914
HSPA1A	-594.872	0.00575547
SLC35A3	-561.38	0.00130488
TMBIM4	-550.612	0.00519041
NFIB	-545.458	0.00138087
PKIB	-524.261	3.26e-08
PTGER4	-519.078	0.00012454
CYBRD1	-516.951	0.000227461
LMBRD1	-514.746	0.000123107
FAM171A1	-495.362	2.19e-07
H2AFJ	-480.587	8.3e-05
PQLC1	-477.46	0.00025733
TGFBR2	-475.56	0.00146826
UGP2	-472.855	3.75e-07
ACADVL	-471.834	0.000110821
SQRDL	-463.203	9.32e-05
HDHD3	-448.445	1.67e-06
PGRMC2	-443.768	1.05e-05
ETFDH	-430.057	1.89e-06
ADD1	-395.468	0.00276832
ASAP3	-389.346	5.7e-06
ATP6V1D	-382.942	0.00076629
LAPTM4B	-382.654	0.0274162
SPHK2	-378.227	0.000145675
PPP2R1A	-367.983	0.00846984
FAM162A	-353.075	0.000135844
MRPL41	-344.065	0.0336339
COQ9	-337.82	0.000314647
CRYL1	-337.582	0.000270948
ACY1	-325.875	0.000162228
BCAR3	-316.385	2.03e-06
NDUFA13	-311.303	0.00169579
YPEL5	-303.064	0.00855635
NFIX	-301.164	0.0466291
SPIRE2	-295.555	8.76e-06
PRPH	-294.049	4.73e-07
P2RX4	-291.875	3.18e-05
CFLAR	-276.988	0.0104625
OXR1	-273.563	5.83e-06
YRDC	-261.002	0.00385978
PLCD1	-260.949	1.92e-06
NR5A2	-257.373	3.05e-07
NEDD4L	-256.266	2.51e-06
LTBP4	-253.537	5.24e-08
PPP1R14C	-250.784	6.8e-07
PNPLA7	-244.858	8.53e-05
ELF1	-238.126	0.00174637
UAP1	-236.239	0.0118632
ZFAND2B	-233.702	2.21e-05
ELOVL6	-224.681	0.019812
C11orf54	-219.245	0.000822339
MXD4	-214.41	0.0290753
CCDC130	-212.885	0.0142891
CHMP2B	-211.661	0.0325736
ENTPD5	-211.267	4.1e-05
MYLIP	-209.969	0.0135822
PTP4A1	-209.758	0.000583995
GFOD1	-204.823	1.7e-08
JOSD1	-202.671	0.00518843
ILVBL	-201.368	0.00159492
EPS8	-200.931	5.2e-05
PLCG2	-198.979	0.016202
BSDC1	-197.833	0.00821791
TMEM219	-197.017	0.0283207
TMEM176B	-194.764	0.000471194
GALNT4	-193.452	0.0414935
AHCYL1	-193.215	0.00535377
OTOP2	-192.884	1.68e-07
WSCD1	-191.464	3.15e-07
TTC37	-189.561	9.85e-05
WSB2	-185.744	0.0153848
SETBP1	-185.035	3.51e-06
ZNF358	-184.873	0.043179
CBX7	-184.081	0.0122358
KCTD9	-181.071	0.000182728
DHDDS	-180.808	6.22e-07
CNKSR3	-178.41	0.0122211
EPM2AIP1	-177.503	1.25e-09
IFT74	-174.069	4.48e-07
PVRL3	-173.284	0.0181737
TUBB2B	-172.089	2.63e-06
FAR1	-171.046	5.97e-06
SDF2	-168.988	0.0131398
SLC35B3	-168.739	3.82e-05
CASP6	-166.908	0.000538325
UBP1	-166.249	0.00516757
MLH1	-165.865	2.72e-07
PLEKHH1	-165.568	2.65e-05
CNNM4	-164.308	4.31e-06
EIF4E3	-160.643	3.52e-05
EFHD1	-158.493	0.000214194
PCOLCE2	-158.195	0.00103565
RFWD2	-157.955	0.000407693
TTC3	-154.342	0.0496627
MIER1	-153.601	4.45e-10
CLDN11	-153.047	0.0028548
SERINC1	-148.618	0.00514484
FOXJ3	-144.726	0.000470767
MTSS1	-142.591	6.04e-05
SMAP1	-142.207	6.64e-08
PEX11B	-142.143	0.014885
WDR82	-138.807	0.00727228
GHR	-138.711	1.41e-06
CDC42SE2	-138.206	0.000250861
EHHADH	-137.734	0.000200121
LSM14A	-137.21	0.032153
ACTR1A	-136.538	0.00253768
SLC38A1	-132.759	0.0220481
DOLPP1	-132.243	0.000820643
QTRT1	-131.147	0.0254525
HSD17B8	-131.139	0.0147038
SOCS2	-131.044	0.0125761
BIN1	-130.56	0.00479792
ANO9	-127.218	0.00296
LARP4B	-127.002	0.0257882
BLCAP	-124.256	0.0108279
RBM6	-123.81	0.0142566
NKX2-3	-123.464	0.000502211
DUSP18	-118.757	0.000126287
SHOC2	-118.471	0.000304976
RCOR3	106.559	0.00527415
PLOD2	-116.806	0.00367502
PPAP2B	-116.582	4.91e-05
FAM120B	-114.931	0.0110198
PNPLA6	-112.977	0.0188622
RAB1A	-112.406	0.000182728
B3GALT4	-107.504	3.22e-06
CGNL1	-105.601	0.00985773
SUMF1	-105.467	0.0115972
SAMD13	-105.204	1.58e-08
STOX2	-104.587	0.000154977
CLN3	-104.537	0.00589797
ARFGEF1	-103.639	3.1e-05
TEF	-102.502	1.18e-07
STAU1	-100.007	0.0300141
NUDT22	-98.6015	0.010876
ZSWIM5	-96.9598	2.79e-05
MTF1	-96.6488	0.000105957
SERTAD4	-95.8091	0.0100408
COX10	-94.979	0.0204674
GPBP1L1	-93.404	7.79e-05
SEMA3B	-92.7104	1.51e-05
CCDC115	-89.8988	0.0315781
KIAA0513	-89.7147	4.97e-06
NFYC	-89.5426	3.99e-06
SGSH	-87.7388	0.0278084
PAK1	-86.2298	0.0376926
D4S234E	-85.7762	3.92e-05
CRYZL1	-85.5668	7.54e-07
PPP1R7	-83.0993	0.00906268
CASP7	-80.2723	0.0306504
ZBTB48	-78.2766	0.00884902
DPP8	-77.2497	6.08e-10
COX19	-77.1018	0.0417434
ABCC5	-75.8713	0.000513395
ASTE1	-72.9561	5.38e-05
BCL11A	-68.4616	0.0418384
C16orf62	-66.4645	2.32e-09
MBTD1	-66.0921	0.00166307
SH2B1	-65.9029	0.000454984
HSD17B6	-64.9865	0.037561
TMEM56	-64.9797	0.00509172
KHNYN	-63.5161	0.0107001
TOX4	-62.0082	3.98e-06
SLC25A12	-61.309	0.0293788
HERC1	-59.9262	0.000326912
CCDC106	-58.5559	0.0340356
SPSB1	-58.2114	0.00781548
MPHOSPH8	-56.8823	0.00406916
APPBP2	-56.7323	0.0260728
C16orf72	-53.3406	0.0494156
LIFR	-53.0995	8.54e-08
MTRF1L	-52.4823	0.00591967
TMUB2	-52.2207	0.0142447
TEAD3	-51.4162	0.00423808
TOX	-51.1835	0.00131762
HEATR5B	-50.2091	0.00192204
TLE4	-50.1797	0.00170951
RAB1B	-48.2451	0.0341777
COL14A1	-47.2716	0.00440028
NNT	-46.665	0.00630319
LEMD2	-45.9235	0.0220273
NR1H2	-45.2259	0.00161695
ARHGAP17	-44.9092	0.00386451
SV2B	-44.8524	5.1e-07
ZNF789	-44.6941	0.024281
SIRT6	-43.7781	0.00210886
ZNF768	-42.9365	0.00420337
FSIP1	-42.2466	2.46e-06
NUAK2	-42.1401	0.00658047
ABHD8	-42.0502	0.00244304
C6orf120	-41.3332	3.29e-05
SNRNP200	-40.3328	0.000393039
MN1	-40.0103	0.0482425
SNRNP35	-39.4996	0.00163382
BIRC6	-39.3458	0.0104211
VASP	-38.9952	0.032847
NVL	-38.7995	0.00242278
FST	-38.6149	0.0315117
VPS45	-38.4312	0.0341777
PCGF2	-37.255	0.0181381
EEF1A2	-36.7718	0.00152793
ZHX3	-36.3473	0.0389329
OSBPL11	-35.7917	0.00177852
ACAD8	-35.7719	0.00224424
ABHD14B	-35.7631	0.0430126
SERP2	-35.4347	0.000196625
PRUNE2	-35.4227	0.032192
ATOH8	-35.3332	0.000428161
GSTM5	-35.2545	8.56e-06
HOXA2	-34.2884	0.000287189
COQ7	-33.7048	0.000639402
TMEFF2	-33.5753	0.00134633
FLI1	-33.3105	0.0471611
FAM118B	-33.0111	0.00757684
VPS8	-32.7939	0.00415745
TECPR1	-32.1635	0.0319364
ANK3	-31.9362	0.0388226
CASZ1	-31.6221	0.00333073
PHAX	-30.7449	0.0407687
CPEB2	-30.7162	0.00061589
VLDLR	-30.6027	0.00413059
AFF1	-29.9703	0.000494667
ST5	-29.5802	7.01e-06
C10orf11	-29.1043	0.00440616
PDK2	-28.7631	0.000233053
WDR78	-27.9707	1.49e-05
RAB6B	-27.8416	0.00772855
SPPL3	-27.1054	0.000489405
FAM126B	-26.0269	0.0312386
WNT2B	-25.7329	5.88e-05
SCAMP5	-25.4369	0.0475158
RAB18	-24.8924	0.0339307
ARL15	-23.8272	0.000479967
MAP3K12	-20.9468	0.0468755
C1orf56	-20.3003	0.00570796
SLC35F1	-20.2828	0.00287791
STK11IP	-19.9644	0.0377711
CNR1	-19.5836	0.0126404
NTN1	-19.5069	1.6e-05
PRKG2	-18.9114	0.000407693
DYRK1B	-18.2136	0.0329868
INPP5B	-17.9531	0.00602634
MARK1	-17.548	0.0375219
MGA	-17.2975	0.00929828
ANKHD1-EIF4EBP3	-16.9107	0.0246035
FBXO3	-16.5233	0.0217553
EMID1	-16.5085	0.0265922
RPP14	-16.4056	0.00592508
ZNF688	-15.7254	0.00540437
FZD8	-15.6488	0.00235982
SLC25A16	-15.4782	0.0232447
SLC9A5	-15.3042	0.0437382
NTF3	-15.267	0.000319094
DOPEY1	-15.1533	0.00505394
ZHX1	-15.0739	0.000952302
TAC1	-15.0119	0.0173186
PRRT1	-14.7111	0.000272866
EPB41L5	-14.6984	0.00234406
KLC4	-14.586	0.000742239
NKX2-2	-14.5557	0.0186491
KRT222	-14.4956	0.00082043
ATRN	-14.2018	0.0218265
ANKAR	-13.9372	6.42e-05
PDE3A	-13.873	9.24e-06
SCRIB	-13.3343	0.0293406
ZBED3	-13.1737	0.0235248
PTCH1	-12.9096	0.0093688
OGDHL	-12.8356	0.000208351
ZNF101	-12.7067	0.0211043
C2orf88	-12.2217	0.00151113
IRAK4	-12.1116	0.0455281
BAHD1	-10.9511	0.0433156
HSPA1L	-10.8001	0.0224611
MRPL27	-10.7206	0.0490895
RND2	-10.6695	0.0269942
TCF7L1	-10.2125	0.00200314
SCMH1	-10.1447	0.0112375
SCUBE1	-10.0282	0.00749728
HHIP	-10.0135	0.00089028
MED18	-9.45213	0.0252082
GPR98	-9.3637	0.000155199
SHISA3	-9.19139	0.0431987
GNG3	-9.08453	0.0299335
PRKACB	-8.74556	5.19e-05
ATP1B2	-8.71198	0.0172383
SEC14L5	-8.49585	0.00718833
WNT7B	-7.99575	0.0118706
MYOZ3	-7.7669	0.00907071
SPESP1	-6.48803	0.013838
ISLR2	-6.26627	0.00297004
GGT7	-6.12101	0.00447805
MADCAM1	-5.98526	0.00375533
SEZ6	-5.88011	0.0121562
METTL8	-5.37794	0.0361196
SIK2	-5.31676	0.00297913
SEMA6D	-5.26868	0.00341695
BAIAP3	-5.2167	0.0172373
FAM163A	-5.00066	0.0067059
CNTFR	-4.82648	0.000682304
DPP10	-4.51854	0.00427393
MAPT	-3.99266	0.0323778
TAL1	-2.43394	0.0303635
SNAI1	2.02507	0.0440582
BDNF	2.71223	0.0071947
ATP6V1C2	4.31615	0.0294114
ACTR3B	4.37031	0.00563066
FPGS	4.88005	0.027559
HOXC9	5.35097	0.00571552
ATE1	5.38609	0.0273264
GTF3C4	5.40145	0.035499
BLOC1S2	5.71839	0.0290891
SUFU	5.78062	0.0422846
FN1	5.91067	0.0331434
DHODH	5.93797	0.00857155
SLC10A7	6.18372	0.00109086
SYNGR3	6.40285	0.0165035
MAPK14	6.5614	0.0166659
AADAT	6.67254	4.85e-05
GPR19	6.71276	0.0335984
CMTM1	6.9481	0.00141548
ARSG	7.00302	0.0285393
GPR63	7.04267	0.000401644
DCLRE1B	7.37098	0.000459002
RTF1	7.38359	0.01433
PEX10	7.45756	0.00128051
THAP7	7.52807	0.0377728
ZBBX	7.57938	0.0146463
PAX6	7.66001	0.0367387
ARSK	7.84242	0.0314998
ZNF567	7.87921	1.77e-05
C8orf58	7.9719	0.00518466
MANEAL	8.63544	0.00750261
NUFIP1	8.7708	0.0314492
SLC16A6	8.97064	0.000217886
PLAA	9.06445	0.00538108
ACBD5	9.07915	0.0347389
FAM78B	9.09759	0.00344841
HTRA4	9.1966	0.000628647
ACBD7	9.55312	0.0157833
OTX1	10.2019	0.00201141
DDX31	10.2166	0.00184987
EMX1	10.4006	0.00434903
PIK3R3	10.8008	0.0300289
NDUFV3	10.8219	0.0112654
NUP98	10.9839	0.00088756
CSMD2	11.0235	0.00713275
GJA3	11.222	0.000484952
MINA	11.315	0.00187862
ERCC8	11.3221	0.000270835
SLC6A6	11.3465	7.92e-05
FADS2	11.6037	0.00821791
RDM1	11.7012	0.0145016
C12orf60	11.8528	1.63e-05
DPH2	11.8959	0.00230678
JRKL	11.9778	0.00311065
CAPN7	12.4073	0.00685662
TIMM17A	12.443	0.00177013
INTS4	12.6827	0.000689235
TFAP2A	12.8972	1.6e-05
ERO1LB	12.9964	0.00596323
NCAPH2	13.7473	0.000209466
METTL14	13.7545	0.0198129
METTL6	13.9193	0.000688911
ZNF24	13.9742	0.00663987
CCDC103	14.2256	0.000412466
ADK	14.3289	0.00614888
CMPK2	14.985	0.0356573
KLHL18	15.0499	0.0470204
RASA3	15.3032	0.0121533
VEGFA	15.3452	0.00620445
CCDC15	15.5319	0.00578615
KIAA1429	15.7536	0.0295466
CINP	15.8547	0.00931968
DOCK9	15.9072	0.0370048
NOD1	16.3193	0.0137869
C15orf41	16.3261	0.0227073
SPAG5	16.826	0.00203684
PTCD2	16.9118	0.00123872
PCDHGB6	17.642	0.0100836
B3GALTL	17.7903	0.00651589
WNT3	17.806	0.000341786
ZNF32	17.8143	0.0240458
SLC43A1	18.1074	0.0215124
ASAH1	18.1545	0.0472527
ONECUT2	18.4002	0.00192177
GFM2	18.5317	0.000393787
MEX3B	19.0806	0.00903416
PYCR1	19.1785	4.2e-06
SGIP1	19.7178	0.00153559
NPM2	19.9295	9.27e-05
RNF8	19.9787	1.96e-05
CHPF2	19.9984	0.0246719
DCUN1D1	20.3016	0.00209934
CENPH	20.4774	0.000156544
HOXB3	20.4901	0.0340739
CMTM2	20.5339	0.0098159
RFC2	20.7934	0.00247524
EME1	20.8987	2.11e-07
EED	21.4953	0.0069545
DDN	21.5892	5.4e-05
UTP15	21.6322	0.0112968
ANKRD32	21.7529	0.0267196
TAF1D	21.8109	0.00997728
MFAP3	22.0386	0.00126502
CCDC124	22.1352	0.0258758
FAM71E1	22.4195	0.0113981
C11orf70	22.6936	0.00698912
MYCN	22.7861	0.0211518
ODF2	23.3227	0.00012489
MRPL28	23.3247	0.00396018
FYTTD1	23.4676	0.000688613
WDR4	23.6018	0.000502354
ATF2	23.9486	0.000206095
SHF	24.0823	0.00814645
C17orf80	24.5981	0.000375652
PLD6	24.6954	0.000314777
C7orf49	24.6955	0.0279217
SLFN5	24.791	0.000723473
INO80	25.0014	0.00614888
TNFAIP8	25.1195	0.0139698
SLC4A1AP	25.3238	0.00242231
DHX9	26.1564	6.65e-07
GTF2IRD1	26.1898	2.79e-05
SIM2	26.5807	2.89e-07
WDFY2	26.8655	9.49e-07
CTDSPL2	27.2842	0.000350381
NID2	27.4893	0.00278141
PUS7L	28.1058	5.79e-05
RPAP2	28.218	0.0465454
RAB28	28.2769	0.000159952
OXTR	28.4675	7.21e-05
ALG1	28.6382	0.000393787
LIMS1	29.1897	6.79e-05
HAX1	30.5877	0.0482595
RASSF1	30.6877	4.69e-05
MIIP	30.7446	2.88e-06
PIAS3	31.7754	0.000418719
SNX25	31.9695	0.00274563
DUSP4	32.206	2.95e-05
MRRF	32.2218	0.0215916
C3orf38	32.4927	0.000962563
PSRC1	32.7232	0.000319888
ANTXR1	32.888	3.22e-06
HPS3	33.3109	0.000802115
TBCD	33.331	0.0273433
MAPK1	33.3796	0.000441716
DPY19L4	33.82	0.0131035
OSGEP	33.8215	0.0479278
ATRIP	34.5992	7.95e-05
RAP1GDS1	34.6621	0.0356342
ELAC2	34.674	0.00686615
CCNE2	34.7268	0.000407693
PBRM1	35.1992	7.94e-07
CBX8	35.3945	4.45e-10
RFXANK	35.6802	0.00153989
GTF2H4	35.7364	0.0118013
PAK6	35.9791	9.15e-08
PPWD1	36.1121	0.0213042
SPC25	36.7462	3.71e-05
ITGA11	37.0416	9.85e-05
GLS2	37.1327	2.4e-06
ZNF200	37.4531	1.27e-07
CARS2	38.2147	0.000681546
FAM92A1	38.2915	0.0156446
ZNF792	38.3939	0.00334137
C2orf15	38.7418	0.00133162
RYK	38.9047	0.0371449
RIF1	39.4431	0.000458399
HPSE	39.5806	0.0419819
RNF4	39.631	0.00020687
CENPL	39.8721	6.89e-08
SERPINB8	39.9626	0.0168736
SPHK1	40.7404	0.000228843
FARSA	41.4686	0.0220227
C9orf91	41.8108	1.85e-05
APBA3	42.8732	0.00145624
CDC25C	42.8928	3.93e-05
ABHD2	43.4013	0.000190511
AGPAT5	43.5923	0.012293
PAQR3	43.9549	0.0158784
CLK2	44.1357	0.0464112
PVRL2	44.5637	0.0104654
SRRD	44.6736	0.000327194
MSI2	45.1196	3.93e-07
DUS4L	45.4208	0.00158443
BUB1B	45.6297	0.000956715
SLC25A40	45.7509	0.000365747
NUP155	47.4219	8.47e-05
STC2	47.4859	0.0173894
TP53BP1	47.4909	0.00519608
ZNF668	47.5224	0.000105426
HNRNPF	47.7847	0.00274114
FIGNL1	47.8533	5.18e-08
MCOLN3	47.8697	0.0154945
USP14	48.2461	0.00428689
C16orf93	48.5232	0.000161652
PPME1	49.1598	0.0107333
SLC41A1	49.399	1.41e-05
XRCC1	49.5853	8.65e-06
KPNA1	49.6396	0.0243573
ZNF131	49.8261	0.00257322
FAM91A1	50.8366	4.73e-07
SLC38A6	51.904	0.0195578
TARBP2	52.0344	3.32e-06
DERL2	52.2328	0.0166103
ARIH1	52.6718	0.000901293
THOC1	52.8058	0.0184168
CCDC117	52.9475	0.000798926
CHEK2	53.2523	0.000394502
PARD6A	53.3213	3.13e-06
NSUN4	53.5949	0.00391106
THOC6	53.7035	0.000423199
MRPS34	54.2189	0.00296516
ZNF281	54.6035	0.0129506
FAM81A	54.8866	0.0110734
WRB	55.4244	0.0148307
WDR19	55.6386	0.0100244
ZNF280D	55.8749	0.000286951
FAM133B	56.0091	0.0146318
TRIOBP	56.11	0.000659195
FAM49B	56.1931	0.0066558
ZNF189	57.1154	4.92e-05
AP3M1	57.2447	0.00647546
ZC3HAV1	57.2561	9.18e-05
TRIM32	57.2719	1.23e-05
NUP153	57.4616	0.00264601
CCT4	59.178	1.75e-06
GLMN	59.473	1.88e-06
AGK	59.548	0.0036865
RRP8	60.3187	0.00291442
CIAPIN1	60.516	0.00011655
SMARCAD1	60.537	0.000105215
PI4K2B	60.677	0.0195453
CDK5	61.0122	0.000209536
CHCHD6	62.0961	2.39e-06
ABHD10	62.5268	0.000597687
ABHD14A	63.1188	0.000407693
OXCT1	63.1986	0.0013627
NFKB2	63.4892	0.000123342
RBM18	63.5529	0.000254618
PITPNB	63.8638	0.000190458
TIGD2	65.0892	6.58e-07
SNX8	65.1514	0.000536597
SMC2	65.2712	2.75e-05
SLC4A2	65.3266	0.00877188
C19orf66	65.5323	0.00296608
MED8	69.0635	3.28e-07
ANKRD39	71.1896	2.43e-07
REXO4	71.5682	0.0184837
CEP135	71.7189	4.99e-06
TRA2A	71.795	0.0012167
XPO5	72.5634	3.09e-05
PFDN6	72.8547	0.00289603
PUS1	73.0116	3.95e-07
GART	73.2612	1.2e-05
CDCA2	73.3976	1.43e-08
MED19	73.587	0.00195675
WNT2	74.3742	4.06e-06
TBC1D8	74.5568	0.00409379
SMYD3	75.5583	0.0150627
MLST8	75.8052	0.000122139
RAB15	75.8532	0.0453007
EXOSC1	75.9194	0.000193914
RAD54L	77.1823	1.04e-05
WDR36	77.2894	0.000510468
PLSCR1	77.5697	0.0208554
HACL1	80.3047	0.0313324
SLC39A6	80.5971	6.07e-09
ERCC1	80.7592	0.0475606
SRPR	80.8836	0.000120553
MRPL43	81.0323	0.000672702
CASC4	81.113	0.000240044
HAT1	81.6573	0.0445287
RIOK2	81.9103	0.00255524
METTL3	82.0394	0.00596659
SORD	83.0749	1.75e-07
TMEM9	83.3094	0.00214121
RNF220	83.4208	0.00348506
C19orf24	84.0575	4.91e-05
CLUAP1	84.3748	4.95e-05
FGFRL1	84.9616	0.00265018
MAP3K8	85.9526	0.0093682
CDK9	86.4399	0.000132121
RNF19B	86.6071	0.0237044
C10orf2	87.2071	1.4e-06
FAM53C	89.1357	0.0376391
SIN3A	89.1528	0.00152257
RUVBL1	89.1985	2.73e-07
NUP133	90.1959	0.00319194
RPL8	90.8244	0.000709414
CTNNAL1	90.9976	0.0275099
CENPM	91.4441	0.000110807
ORMDL1	91.8361	0.0049835
C1orf86	93.3261	0.000136362
ZZZ3	94.8296	6.92e-05
DNAH2	94.9996	5.62e-05
POLR3C	95.7679	0.0125754
UTP18	95.9222	1.21e-08
XPO4	97.8225	0.00186215
RRP15	99.2601	0.00287882
SIX4	99.856	0.0034158
VRK1	100.64	0.00111317
KIF5B	101.065	0.0105079
YWHAG	102.509	0.0401721
MND1	102.667	2.8e-07
PPM1H	103.157	9.63e-05
TBPL1	103.803	0.0113425
C18orf21	104.096	1.14e-05
CUL4A	105.381	3.66e-05
ARPC1B	106.559	0.00945783
RAD51C	106.736	5.84e-06
DPP7	107.703	1.01e-06
ATG3	108.143	0.0038425
HDGF	109.916	0.0422478
C2CD2	113.368	4.63e-05
CHAF1B	113.79	2.67e-08
C1orf198	114.114	0.00284431
SEH1L	115.165	2.55e-07
TXNDC5	115.854	0.0190722
CENPK	120.166	0.000237707
AASDHPPT	120.394	2.32e-07
FBXO5	121.91	6.83e-09
CDC42EP1	122.202	6.95e-06
RQCD1	124.061	7.38e-08
UTP6	124.062	0.0121219
TFB2M	125.254	0.00826268
WEE1	125.34	0.010626
ACD	125.44	6.92e-07
DTD1	127.195	6.83e-07
BCCIP	127.598	1.45e-05
CDC7	128.155	1.84e-05
NOL11	128.469	0.0097593
ALS2	129.083	3.31e-05
UROS	129.802	0.0180372
ELP2	129.983	5.93e-06
LONP1	133.66	0.00116927
PRPF31	134.154	0.000131864
TMEM69	134.5	6.39e-06
CSTF3	135.993	1.67e-06
EFTUD2	136.072	0.00667796
LEMD1	136.169	0.0355764
PIGP	136.624	0.00121841
WBP11	136.999	0.000104542
TGDS	137.036	9.78e-08
NFXL1	137.268	1.18e-07
RRM2	140.068	5.87e-07
LMNB1	141.083	3.27e-06
WNT5A	141.311	5.94e-08
TCP1	144.018	0.010876
PSMC4	144.272	1.47e-05
MRPS27	144.357	0.000296247
SERP1	144.37	0.00492214
PPRC1	145.36	0.000665086
ANAPC10	150.264	2.22e-07
CNOT7	150.287	2.92e-05
TCTN1	151.412	1.25e-05
UBQLN4	151.442	0.0201894
PRIM1	154.239	1.14e-06
BBX	155.772	0.0114566
TMEM5	156.867	0.000384635
FAM89A	157.299	2.21e-08
RSRC1	158.742	3.74e-09
PDCD2L	160.087	9.56e-08
ARPP19	160.84	5.41e-05
RPL26L1	161.593	0.000992481
PCOLCE	163.362	0.0147232
NPC1	163.48	3.77e-05
CRIPT	163.518	3.08e-07
BUB3	163.951	1.75e-06
RFX5	166.115	0.0022095
ZW10	168.638	6.2e-06
SAAL1	169.149	1.61e-06
DGCR6	169.614	0.000415669
2002-09-01	169.855	0.0404406
RBM14	170.777	0.0078246
MIS12	171.161	2.07e-05
ENO2	173.255	2.17e-05
MCM2	173.527	2.88e-06
MCM5	173.863	0.000114851
ACBD3	174.38	0.0140039
COL9A2	179.587	0.00825598
EXOSC9	180.134	6.92e-07
NDUFA7	180.415	0.00190279
FKBP4	181.004	0.000138342
TMED7	182.669	0.0234164
POLR2I	189.639	0.0202261
FBXO6	190.351	1.55e-05
ZNF581	191.084	0.00882456
POGK	195.023	0.000643706
TTF2	196.554	6.96e-07
NUCB2	201.26	0.0218317
TTK	202.559	2.86e-07
ATOX1	208.265	0.000807353
KIFC1	208.326	3.94e-07
JSRP1	210.254	0.0253482
ASF1B	212.217	7.51e-06
ABCE1	212.461	1.87e-05
LACTB2	219.647	0.0151055
GTF2H5	224.851	0.0104123
ZNF207	228.437	4.01e-05
MARS	229.219	2.2e-06
BCKDK	229.471	0.00923555
TSTA3	231.179	0.000165876
CKAP5	231.955	2.81e-06
HOXA9	240.343	0.00601027
DPM1	240.892	0.00997667
MOCOS	243.817	9.15e-08
MRPL18	253.813	0.0017896
COPB2	260.487	0.000302688
SLC25A28	263.923	0.00160713
CHPF	264.959	4.51e-08
PRMT1	268.08	2.08e-07
DNAJC10	270.923	4.38e-07
NDUFAF2	274.304	0.00245972
KLHL35	275.763	0.000118712
PFKFB3	280.017	2.26e-05
CCDC58	285.83	0.000903212
EIF3G	286.712	0.00345956
EIF3B	287.837	5.32e-06
CDK7	294.248	0.000581417
PCID2	296.205	8.71e-05
UBE2F	300.845	8.02e-06
ADCY3	301.277	0.000565707
CDH3	302.032	4.48e-07
EIF2A	302.858	0.000662594
TSEN34	303.231	8.55e-05
AURKA	306.023	7.49e-06
SND1	307.442	0.000380386
PWP1	308.537	9.16e-07
DRAM1	309.568	1.57e-06
NDUFA4L2	310.199	0.0152117
NDUFA11	311.313	0.0117552
MRPS24	314.788	0.00192975
C8orf76	317.272	0.000796521
MTDH	321.179	1.47e-06
NAP1L4	328.008	0.000520968
LMNA	334.718	0.00023831
MRPS35	339.152	0.00284883
MAD2L2	349.529	6.5e-08
AHSA1	355.838	1.95e-07
GEMIN4	358.832	6.42e-07
RPUSD4	361.414	5.42e-06
FAM96B	364.18	0.000175063
HSPH1	372.48	0.0290442
RFC4	379.873	1.46e-07
ERP29	388.058	0.0331693
ACTL6A	388.193	3.13e-06
LSM5	388.559	1.16e-05
RPA2	390.747	1.18e-05
POLR1C	391.379	2.4e-08
SEC11A	399.985	5.95e-05
COMT	402.602	4e-05
FEN1	402.842	3.88e-07
RPS7	411.051	0.000239249
IMP4	419.568	0.000681136
VKORC1	424.224	0.000822752
NOP56	425.505	1.22e-05
PDIA6	429.759	7.74e-07
APEX1	432.121	7.67e-05
CLNS1A	432.491	2.19e-05
RSL1D1	433.505	6.55e-07
LSM3	443.404	0.00422558
MTHFD2	445.627	1.92e-07
MRPS17	448.775	1.38e-07
GNL3	450.957	8.61e-08
SNRPB2	450.992	1.37e-07
TRMT5	464.345	0.00533154
NUP37	467.446	2.54e-06
MRPL3	469.817	3.05e-07
EIF3M	487.178	0.00012266
PSMG2	487.776	9.19e-05
UBE2C	496.307	9.25e-06
HAVCR2	501.918	7.15e-05
LPIN1	502.094	9.25e-06
PSMD6	502.104	2.62e-06
NSA2	509.85	0.0128108
GJB2	527.492	0.0024187
SHFM1	528.365	4.09e-06
LSM4	531.105	1.67e-05
ZIC2	543.887	3.81e-05
GPI	545.169	5.43e-05
SOD2	548.784	4.65e-06
VPS29	556.49	5.17e-05
KRTCAP2	566.959	0.000665086
MRPL36	591.86	1.34e-06
PSMD14	594.717	2.13e-07
CSNK1G2	598.628	2e-05
RPL18	598.697	0.048024
MRPL50	600.137	1.96e-06
CCDC59	603.191	5.69e-07
RCN1	643.374	6.18e-06
STRAP	661.112	1.02e-05
CCDC109B	663.051	2.88e-09
MLPH	675.518	0.032696
SOX9	678.674	5.12e-07
AP2S1	688.954	0.0153255
MYC	695.28	5.86e-06
HSPD1	711.217	1.78e-07
RCC2	720.832	0.000731687
YBX1	736.436	0.00562418
HSD17B12	737.06	0.000890092
PRICKLE4	741.905	1.46e-07
CDC37	743.375	0.034853
POLE3	747.405	9.32e-06
YWHAH	772.042	0.0178282
PSMB4	805.735	1.13e-07
STOML2	851.336	0.000493507
GSPT1	854.039	4.42e-05
RPS21	861.167	7.77e-07
GNS	886.089	0.000840122
TMEM123	895.998	0.000275575
GTF2A2	896.6	0.000188608
CKS1B	908.436	1.24e-08
DAD1	970.693	0.000243677
CDK4	972.844	2.27e-08
HSPE1	1009.84	1e-05
PARK7	1185.03	1.18e-06
HNRNPD	1199.85	0.000340433
EIF5A	1241.99	2.53e-05
HSP90AB1	1316.38	2.18e-07
CCND1	1425.67	1.13e-05
TMED2	1482.29	2.47e-07
PHLDA1	1562.47	1.51e-05
TPI1	1730.99	6.15e-05
STAT1	1946.92	0.000156067
UBB	2002.36	0.00179267
RPL35	2157.68	0.000641635
RPL30	2208.49	0.00313668
OAZ1	2635.3	0.00112716
CD81	2933.37	0.012537
H2AFZ	3234.39	1.9e-07
