# Supplementary material for: DNA methylation changes that precede onset of dysplasia in advanced sessile serrated adenomas
Source: Clin Epigenetics. 2019 Jun 14;11:90. doi: 10.1186/s13148-019-0691-4 (PMC6570920; doi:10.1186/s13148-019-0691-4)
Supplement: Supplementary file 6 — Supplementary Table 5. The probes identified by Andrew et al. [39], as assessed on the MethylationEPIC array in our study. (XLSX 11 kb) [file 13148_2019_691_MOESM6_ESM.xlsx]

## Sheet: Sheet 1
Column 1	logFC	AveExpr	t	P.Value	adj.P.Val	B	CpG_chrm	CpG_beg	CpG_end	probe_strand	probeID	genesUniq	geneNames	transcriptTypes	transcriptIDs	distToTSS	CGI	CGIposition
cg00803088	-0.0611475	0.628631	-0.364979	0.716039	0.867381	-6.0323	chr10	43105257	43105259	-	cg00803088	RET	RET;RET;RET;RET;RET	protein_coding;protein_coding;protein_coding;protein_coding;protein_coding	ENST00000340058.5;ENST00000355710.6;ENST00000479913.1;ENST00000498820.4;ENST00000615310.3	28178;28230;525;28183;28188	CGI:chr10:43104790-43105717	Island
cg02120582	-0.124793	0.234935	-1.04134	0.300689	0.56842	-5.57841	chr11	104164025	104164027	-	cg02120582	PDGFD	PDGFD;PDGFD	protein_coding;protein_coding	ENST00000302251.8;ENST00000393158.5	354;82	CGI:chr11:104163808-104164330	Island
cg02485200	0.0107746	0.440862	0.0906961	0.927949	0.970352	-6.09234	chr21	25639475	25639477	+	cg02485200	JAM2	JAM2;JAM2;JAM2	protein_coding;protein_coding;protein_coding	ENST00000312957.8;ENST00000400532.4;ENST00000480456.4	193;203;203	CGI:chr21:25639422-25640086	Island
cg03394150	0.283521	0.70223	1.44457	0.152277	0.398435	-5.10578	chr16	28063062	28063064	-	cg03394150	GSG1L	GSG1L;GSG1L;GSG1L	protein_coding;protein_coding;protein_coding	ENST00000395724.6;ENST00000447459.5;ENST00000562611.1	439;447;126	CGI:chr16:28062496-28063975	Island
cg03401096	-0.0492896	0.807591	-0.454852	0.650383	0.83018	-5.99695	chr11	123430462	123430464	+	cg03401096	AP000783.1	AP000783.1;AP000783.1	transcribed_unprocessed_pseudogene;transcribed_unprocessed_pseudogene	ENST00000533341.2;ENST00000623141.1	-275;-331	CGI:chr11:123430341-123431121	Island
cg03735888	0.648347	0.848978	2.24765	0.027204	0.156663	-3.7407	chr19	58440234	58440236	-	cg03735888	ZNF132;CTD-2619J13.19	CTD-2619J13.19;ZNF132	lincRNA;protein_coding	ENST00000595059.1;ENST00000254166.3	-214;-12	CGI:chr19:58439847-58440883	Island
cg04657205	0.131188	0.980621	0.781366	0.436772	0.686077	-5.80386	chr15	34514848	34514850	-	cg04657205	NA	NA	NA	NA	NA	CGI:chr15:34514289-34515181	Island
cg07155336	0.38619	1.27645	2.02897	0.0456104	0.207989	-4.16605	chr1	107141152	107141154	+	cg07155336	NTNG1	NTNG1;NTNG1;NTNG1;NTNG1;NTNG1;NTNG1;NTNG1	protein_coding;protein_coding;protein_coding;protein_coding;protein_coding;protein_coding;protein_coding	ENST00000294649.7;ENST00000370067.4;ENST00000370068.4;ENST00000370071.5;ENST00000370073.5;ENST00000370074.7;ENST00000462149.1	225;113;332;1145;1145;1145;-217	CGI:chr1:107141044-107141841	Island
cg09528825	0.17424	0.277304	1.20333	0.232209	0.497482	-5.4063	chr16	28063066	28063068	-	cg09528825	GSG1L	GSG1L;GSG1L;GSG1L	protein_coding;protein_coding;protein_coding	ENST00000395724.6;ENST00000447459.5;ENST00000562611.1	435;443;122	CGI:chr16:28062496-28063975	Island
cg14553600	0.0362133	0.353794	0.407485	0.684683	0.849986	-6.01654	chr21	25639480	25639482	+	cg14553600	JAM2	JAM2;JAM2;JAM2	protein_coding;protein_coding;protein_coding	ENST00000312957.8;ENST00000400532.4;ENST00000480456.4	198;208;208	CGI:chr21:25639422-25640086	Island
cg18456523	0.267476	1.13654	1.11747	0.266962	0.53474	-5.50052	chr5	55220976	55220978	-	cg18456523	MCIDAS	MCIDAS;MCIDAS	protein_coding;protein_coding	ENST00000513312.1;ENST00000513468.4	6339;6339	CGI:chr5:55220521-55221091	Island
cg20680720	Excluded as it did not meet initial QC requirements
cg21101720	0.23979	0.780467	1.20117	0.233041	0.498403	-5.40875	chr17	29613490	29613492	+	cg21101720	ABHD15-AS1;ANKRD13B	ABHD15-AS1;ANKRD13B;ANKRD13B;ANKRD13B;ANKRD13B;ANKRD13B	antisense;protein_coding;protein_coding;protein_coding;protein_coding;protein_coding	ENST00000581474.1;ENST00000394859.6;ENST00000487527.4;ENST00000488766.4;ENST00000493506.4;ENST00000614878.3	52943;20022;23707;20022;14107;20022	CGI:chr17:29612426-29613752	Island
cg22830113	0.394476	0.604934	2.01217	0.0473875	0.212391	-4.1971	chr2	127025591	127025593	-	cg22830113	RP11-521O16.1;RP11-521O16.2	RP11-521O16.1;RP11-521O16.2	lincRNA;lincRNA	ENST00000567613.1;ENST00000564121.1	132;380	CGI:chr2:127025505-127025735	Island
cg24979348	0.13632	0.471357	0.882461	0.380032	0.639836	-5.72368	chr12	15221368	15221370	+	cg24979348	RERG	RERG;RERG;RERG;RERG;RERG	protein_coding;protein_coding;protein_coding;protein_coding;protein_coding	ENST00000256953.5;ENST00000393736.3;ENST00000537647.4;ENST00000537717.1;ENST00000546331.4	49;127230;38;-100;49	CGI:chr12:15221052-15221580	Island
